# Supplementary material for: A cryptic syngameon within Betula shrubs revealed: Implications for conservation in changing subarctic environments
Source: Evol Appl. 2024 Apr 17;17(4):e13689. doi: 10.1111/eva.13689 (PMC11022622; doi:10.1111/eva.13689)
Supplement: Supplementary file 2 — Data S1. [file EVA-17-e13689-s002.xlsx]

## Sheet: diplo_initial_snps
Individual	pop	Bpe_Chr1:1305142-1312725:3825_3	Bpe_Chr1:1305142-1312725:3826_4	Bpe_Chr1:1305142-1312725:3830_5	Bpe_Chr1:1305142-1312725:3908_32	Bpe_Chr1:1305142-1312725:3910_34	Bpe_Chr1:1305142-1312725:3915_36	Bpe_Chr1:1305142-1312725:3922_38	Bpe_Chr1:1305142-1312725:3940_41	Bpe_Chr1:1305142-1312725:3942_43	Bpe_Chr1:1305142-1312725:3943_44	Bpe_Chr1:1305142-1312725:4020_61	Bpe_Chr1:1305142-1312725:4022_62	Bpe_Chr1:1305142-1312725:4024_63	Bpe_Chr1:1305142-1312725:4036_66	Bpe_Chr1:1305142-1312725:4065_73	Bpe_Chr1:1305142-1312725:4069_74	Bpe_Chr1:1305142-1312725:4074_76	Bpe_Chr1:2794884-2796525:1059_80	Bpe_Chr1:3432797-3435742:1989_113	Bpe_Chr1:3432797-3435742:1997_115	Bpe_Chr1:3432797-3435742:1999_116	Bpe_Chr1:3432797-3435742:2011_120	Bpe_Chr1:3432797-3435742:2029_123	Bpe_Chr1:3432797-3435742:2072_129	Bpe_Chr1:3432797-3435742:2124_140	Bpe_Chr1:3628936-3636167:158_150	Bpe_Chr1:3628936-3636167:161_152	Bpe_Chr1:3628936-3636167:197_158	Bpe_Chr1:3628936-3636167:198_159	Bpe_Chr1:3628936-3636167:223_163	Bpe_Chr1:3628936-3636167:227_164	Bpe_Chr1:3628936-3636167:231_165	Bpe_Chr1:3628936-3636167:275_173	Bpe_Chr1:3628936-3636167:284_174	Bpe_Chr1:3628936-3636167:291_176	Bpe_Chr1:3628936-3636167:321_183	Bpe_Chr1:3628936-3636167:324_184	Bpe_Chr1:3628936-3636167:332_186	Bpe_Chr1:3628936-3636167:388_196	Bpe_Chr1:3628936-3636167:401_198	Bpe_Chr1:3754970-3757347:1879_199	Bpe_Chr1:3754970-3757347:1894_203	Bpe_Chr1:3754970-3757347:1906_204	Bpe_Chr1:3754970-3757347:1907_205	Bpe_Chr1:3754970-3757347:1920_208	Bpe_Chr1:3754970-3757347:1944_214	Bpe_Chr1:3754970-3757347:1950_217	Bpe_Chr1:3754970-3757347:1951_218
BG103_TSP0165_AM1_S165	Imnavait	TT	TA	TT	GG	AG	AG	AA	AA	GG	CC	GG	CC	GG	TT	CC	TT	TA	CT	GG	CC	GG	TT	GG	TT	TT	CC	TT	GG	TT	TT	AA	AG	GG	AG	AA	GT	CC	TT	CC	AA	CG	CT	CC	AA	GT	CG	TT	GG
BG_Elk2_b1_TSP0049_AM1_S49	ElkNtlPark_Site2	TT	TT	TT	GT	GG	AA	AG	AA	GG	CC	GG	CC	GA	TC	CC	TG	AA	CC	GG	CC	GG	TC	GG	TT	TT	CC	TT	GG	TA	TG	AA	AG	GG	AG	AA	GT	CC	TT	CC	AA	CC	CC	CT	AA	GG	CC	TT	GG
BG_Elk2_b4_TSP0052_AM1_S52	ElkNtlPark_Site2	TT	TA	TT	GG	AA	AA	AA	AA	GG	CC	GG	CC	GG	TT	CC	TT	TT	CC	GG	CG	GA	TC	GG	TA	TT	CT	TT	GG	TA	TT	AA	AG	GG	AG	AT	GT	CT	TT	CC	AA	CC	CC	CT	AA	GG	CC	TT	GG
BG_LakeLouise1_3_TSP0071_AM1_S71	Lake_Louise_1	TT	TA	TT	GG	AA	AA	AA	AA	GG	CC	GG	CC	GG	TT	CC	TT	TT	CC	GG	CC	GA	CC	GG	TT	TT	CC	TT	GG	TT	TT	AA	GG	GG	GG	AA	TT	CC	TT	CC	AA	CC	CC	CC	AA	GT	CC	TT	GG
BG_LakeLouise1_4_TSP0072_AM1_S72	Lake_Louise_1	TT	TT	TT	GG	AA	AA	AA	AA	GG	CC	GG	CC	GG	TT	CC	TT	TT	CC	GG	CC	GG	CC	GG	TT	TT	CC	TT	GG	TT	TT	AA	GG	GG	GG	AA	TT	CC	TA	CC	AA	CC	CC	CC	AA	GT	CC	TT	GG
BG_LaRonge_1_TSP0054_AM1_S54	Lac_La_Ronge	TT	TT	TT	GT	AG	AA	AA	AA	GG	CC	GG	CC	GG	TC	CC	TT	TA	CC	GG	CG	GG	TC	GG	TT	TT	CC	TT	GG	TA	TT	AA	AG	GG	AG	AA	GT	CC	TT	CC	AA	CC	CC	CT	AA	GG	CC	TT	GG
BG_LaRonge_2_TSP0055_AM1_S55	Lac_La_Ronge	TT	TT	TT	GT	AG	AA	AA	AA	GG	CC	GG	CC	GG	TC	CC	TT	TA	CC	GG	CG	GG	TC	GG	TT	TT	CC	TT	GG	TA	TT	AA	AG	GG	AG	AA	GT	CC	TT	CC	AA	CC	CC	CT	AA	GG	CC	TT	GG
BG_Mingan_5_TSP0067_AM1_S67	Mingan	TT	TT	TT	GG	AA	AA	AA	AA	GG	CC	GG	CC	GG	TT	CC	TT	TT	CC	GG	CC	GG	TC	GG	TT	TT	CC	TT	GG	TT	TT	AA	GG	GG	GG	AA	TT	CC	TT	CC	AA	CC	CC	CC	AA	GG	CC	TT	GG
BG_Taillon12_f7_TSP0080_AM1_S80	Nunavik_Site12	TT	TT	TT	GG	AA	AA	AA	AA	GG	CC	GG	CC	GG	TT	CC	TT	TT	CC	GG	CC	GG	TC	GG	TT	TT	CC	TT	GG	TT	TT	AA	GG	GG	GG	AA	TT	CC	TA	CC	AA	CC	CC	CC	AA	GT	CC	TT	GG
BG_Taillon3_f8_TSP0082_AM1_S82	Nunavik_Site3	TT	TT	TT	GG	AG	AA	AA	AA	GG	CC	GA	CC	GG	TT	CC	TT	TA	CT	GA	CC	GG	TT	GG	TT	TT	CC	TT	GG	TT	TT	AA	GG	GG	GG	AA	TT	CC	TT	CC	AA	CC	CC	CC	AA	GG	CC	TT	GG
BG_WoodBuffalo_1_10_TSP0062_AM1_S62	WoodBuffNatlPark_1	TT	TT	TT	GG	AA	AA	AA	AA	GG	CC	GG	CC	GG	TT	CC	TT	TT	CT	GG	CC	GG	TC	GG	TT	TT	CC	TT	GG	TA	TT	AC	AG	GG	AG	AA	GT	CC	TT	CA	AA	CC	CC	CC	AA	GT	CC	TC	GG
BG_WoodBuffalo_1_15_TSP0063_AM1_S63	WoodBuffNatlPark_1	TT	TT	TT	GG	AG	AA	AA	AA	GG	CC	GG	CC	GA	TT	CC	TG	TA	CT	GG	CG	GG	TC	GA	TT	TC	CC	TT	GG	TT	TT	AA	GG	GG	GG	AA	TT	CC	TA	CC	AA	CC	CC	CC	AA	GG	CC	TT	GG
BG_WoodBuffalo_1_3_TSP0059_AM1_S59	WoodBuffNatlPark_1	TT	TT	TT	GG	AA	AA	AA	AA	GG	CC	GG	CC	GG	TT	CC	TT	TT	CC	GG	CC	GG	TC	GG	TT	TT	CC	TT	GG	TT	TT	AA	GG	GG	GG	AA	TT	CC	TT	CC	AA	CC	CT	CC	AA	GG	CC	TT	GG
BG_WoodBuffalo_1_7_TSP0060_AM1_S60	WoodBuffNatlPark_1	TT	TT	TT	GG	AA	AA	AA	AA	GG	CC	GG	CC	GG	TT	CC	TT	TT	CC	GG	CC	GG	TC	GG	TT	TT	CC	TT	GG	TT	TT	AA	GG	GG	GG	AA	TT	CC	TT	CC	AA	CC	CC	CC	AA	GG	CC	TT	GG
DaringLake_P1_10b_TSP0192_AM1_S192	Daring_Lake_1	TT	TT	TT	GG	AA	AA	AA	AA	GG	CC	GG	CC	GG	TT	CC	TT	TT	CC	GG	CC	GG	TC	GG	TT	TT	CC	TT	GG	TT	TT	AA	GG	GG	GG	AA	TT	CC	TT	CC	AA	CC	CC	CC	AA	GT	CC	TT	GG
Fermont488_10_TSP0006_AM1_S6	Fermont100km_2	TT	TT	TT	GG	AA	AA	AA	AA	GG	CC	GG	CC	GG	TT	CC	TT	TT	CC	GG	CC	GG	TC	GG	TT	TT	CC	TT	GG	TT	TT	AA	GG	GG	GG	AA	TT	CC	TA	CC	AA	CC	CT	CC	AA	GG	CC	TT	GG
Fermont488_13_TSP0009_AM1_S9	Fermont100km_2	TT	TT	TT	GG	AA	AA	AA	AA	GG	CC	GG	CC	GG	TT	CC	TT	TT	CC	GG	CC	GG	TC	GG	TT	TT	CC	TT	GG	TT	TT	AA	GG	GG	GG	AA	TT	CC	TA	CC	AA	CC	CC	CC	AA	GT	CC	TT	GG
Fermont488_14_TSP0010_AM1_S10	Fermont100km_2	TT	TT	TT	GG	AA	AA	AA	AA	GG	CC	GG	CC	GG	TT	CC	TT	TT	CC	GG	CC	GG	TC	GG	TT	TT	CC	TT	GG	TT	TT	AA	GG	GG	GG	AA	TT	CC	TA	CC	AA	CC	CT	CC	AA	GT	CC	TT	GT
Fermont488_15_TSP0011_AM1_S11	Fermont100km_2	TT	TT	TT	GG	AA	AA	AA	AA	GG	CC	GG	CC	GG	TT	CC	TT	TT	CC	GG	CC	GG	TT	GG	TT	TT	CC	TT	GG	TT	TT	AA	GG	GG	GG	AA	TT	CC	TT	CC	AA	CC	CC	CC	AA	GT	CC	TT	GG
Fermont488_16_TSP0012_AM1_S12	Fermont100km_2	TT	TT	TT	GG	AA	AA	AA	AA	GG	CC	GG	CC	GG	TT	CC	TT	TT	CC	GG	CC	GG	TC	GG	TT	TT	CC	TT	GG	TT	TT	AA	GG	GG	GG	AA	TT	CC	TA	CC	AA	CC	CT	CC	AA	GT	CC	TT	GG
Fermont488_5_TSP0001_AM1_S1	Fermont100km_2	TT	TT	TT	GG	AA	AA	AA	AA	GG	CC	GG	CC	GG	TT	CC	TT	TT	CC	GG	CC	GG	TC	GG	TT	TT	CC	TT	GG	TT	TT	AA	GG	GG	GG	AA	TT	CC	TT	CC	AA	CC	CC	CC	AA	GT	CC	TT	GG
Fermont488_6_TSP0002_AM1_S2	Fermont100km_2	TT	TT	TT	GG	AA	AA	AA	AA	GG	CC	GG	CC	GG	TT	CC	TT	TT	CC	GG	CC	GG	TC	GG	TT	TT	CC	TT	GG	TT	TT	AA	GG	GG	GG	AA	TT	CC	TT	CC	AA	CC	CT	CC	AA	GG	CC	TT	GG
Fermont488_7_TSP0003_AM1_S3	Fermont100km_2	TT	TT	TT	GG	AA	AA	AA	AA	GG	CC	GG	CC	GG	TT	CC	TT	TT	CC	GG	CC	GG	TC	GG	TT	TT	CC	TT	GG	TT	TT	AA	GG	GG	GG	AA	TT	CC	TT	CC	AA	CC	CC	CC	AA	GT	CC	TT	GG
Gaboriau_P4_1_TSP0044_AM1_S44	ELO_1A_99_Gaboriau_4	TT	TT	TT	GT	AG	AA	AG	AA	GG	CC	GG	CC	GA	TC	CC	TG	TA	CT	GG	CC	GG	TC	GG	TT	TT	CC	TT	GG	TT	TT	AA	GG	GG	GG	AA	TT	CC	TA	CC	AA	CC	CC	CC	AA	GT	CC	TT	GG
Gaboriau_P4_10_TSP0005_AM1_S5	ELO_1A_99_Gaboriau_4	TT	TT	TT	GT	AG	AA	AA	AA	GT	CA	GG	CC	GA	TC	CT	TG	TA	CC	GG	CC	GG	TC	GG	TT	TT	CC	TT	GG	TT	TT	AA	GG	GG	AG	AA	TT	CC	TA	CC	AA	CC	CT	CC	AA	GG	CC	TT	GG
Gaboriau_P4_11_TSP0006_AM1_S6	ELO_1A_99_Gaboriau_4	TT	TA	TT	GG	GG	AA	AA	AG	GG	CC	GG	CC	GA	TT	CC	GG	AA	CC	GG	CG	GG	TC	GG	TT	TT	CC	TT	GG	TT	TT	AA	GG	GG	GG	AA	TT	CC	TA	CC	AA	CC	CC	CC	AA	GG	CC	TT	GG
Gaboriau_P4_12_TSP0007_AM1_S7	ELO_1A_99_Gaboriau_4	TT	TT	TT	GG	AA	AA	AA	AA	GG	CC	GG	CC	GG	TC	CC	TT	TT	CT	GG	CG	GG	TC	GG	TA	TT	CC	TT	GA	TT	TT	AA	AG	GA	AG	AA	GT	CT	TT	CC	AA	CC	CC	CT	AA	GG	CC	TT	GG
Gaboriau_P4_14_TSP0009_AM1_S9	ELO_1A_99_Gaboriau_4	TT	TT	TT	GG	AA	AA	AA	AA	GG	CC	GG	CC	GG	TT	CC	TT	TT	CT	GG	CC	GA	TC	GG	TT	TT	CC	TT	GG	TA	TT	AA	AG	GG	AG	AA	GT	CC	TT	CC	AA	CC	CC	CT	AA	GG	CC	TT	GG
Gaboriau_P4_15_TSP0010_AM1_S10	ELO_1A_99_Gaboriau_4	TT	TT	TT	GT	AG	AA	AA	AA	GG	CC	GG	CC	GA	TC	CC	TG	TA	CT	GG	CC	GG	CC	GG	TT	TT	CC	TT	GG	TA	TT	AA	AG	GG	AG	AA	GT	CC	TT	CC	AA	CC	CT	CC	AA	GT	CC	TT	GG
Gaboriau_P4_2_TSP0045_AM1_S45	ELO_1A_99_Gaboriau_4	TT	TT	TT	GG	AG	AA	AG	AA	GG	CC	GG	CC	GA	TT	CC	TG	TA	CC	GG	CC	GG	TC	GG	TT	TT	CC	TT	GG	TT	TT	AA	GG	GG	GG	AA	TT	CC	TA	CC	AA	CC	CC	CC	AA	GG	CC	TT	GG
Gaboriau_P4_3_TSP0046_AM1_S46	ELO_1A_99_Gaboriau_4	TT	TT	TT	GG	AG	AA	AA	AA	GG	CC	GG	CC	GA	TT	CC	TG	TA	CC	GG	CC	GG	CC	GG	TT	TT	CC	TA	GG	TT	TT	AA	GG	GG	AG	AA	TT	CC	TA	CC	AA	CC	CC	CC	AA	GG	CC	TT	GG
Gaboriau_P4_4_TSP0047_AM1_S47	ELO_1A_99_Gaboriau_4	TT	TT	TT	GG	AG	AA	AA	AA	GG	CC	GG	CC	GA	TT	CC	TG	TA	CC	GG	CC	GG	CC	GG	TT	TT	CC	TT	GG	TT	TT	AA	GG	GG	GG	AA	TT	CC	TT	CC	AA	CC	CT	CC	AA	GG	CC	TT	GG
Gaboriau_P4_5_TSP0048_AM1_S48	ELO_1A_99_Gaboriau_4	TA	TT	TT	GG	AG	AA	AA	AA	GG	CC	GG	CC	GA	TT	CC	TG	TA	CT	GG	CC	GG	TC	GG	TT	TT	CC	TT	GG	TT	TT	AA	GG	GG	GG	AA	TT	CC	TT	CC	AA	CC	CC	CC	AA	GG	CC	TT	GG
Gaboriau_P4_6_TSP0001_AM1_S1	ELO_1A_99_Gaboriau_4	TT	TT	TT	GT	AG	AA	AA	AA	GG	CC	GG	CC	GG	TC	CC	TT	TA	CT	GG	CC	GG	TC	GG	TT	TT	CC	TT	GG	TT	TG	AA	AG	GG	AG	AA	GT	CC	TT	CC	AA	CC	CC	CC	AA	GG	CC	TT	GG
Gaboriau_P4_8_TSP0003_AM1_S3	ELO_1A_99_Gaboriau_4	TT	TT	TT	GG	GG	AA	AA	AA	GT	CA	GG	CC	GA	TT	CT	TG	TA	CC	GG	CC	GG	TC	GG	TT	TT	CC	TT	GG	TT	TT	AA	GG	GG	GG	AA	TT	CC	TA	CC	AA	CC	CT	CC	AA	GG	CC	TT	GG
Gaboriau_P4_9_TSP0004_AM1_S4	ELO_1A_99_Gaboriau_4	TA	TT	TT	GG	AG	AA	AA	AA	GG	CC	GG	CC	GA	TT	CC	TG	TA	CT	GG	CC	GG	TC	GG	TT	TT	CC	TT	GG	TA	TT	AC	AG	GG	AG	AA	GT	CC	TT	CC	AA	CC	CC	CC	AA	GG	CC	TT	GG
Gaboriau_P6_10_TSP0020_AM1_S20	DORIAN_5A_7_Gaboriau_6	TT	TT	TT	GT	AG	AA	AA	AA	GG	CC	GG	CC	GA	TC	CC	TG	TA	CT	GG	CG	GG	TC	GG	TA	TT	CC	TT	GG	TT	TT	AA	AG	GG	AG	AA	GT	CT	TA	CC	AA	CC	CC	CC	AA	GG	CC	TT	GG
Gaboriau_P6_14_TSP0024_AM1_S24	DORIAN_5A_7_Gaboriau_6	TT	TT	TT	GT	GG	AA	AA	AA	GG	CC	GG	CC	GA	TC	CC	TG	AA	CT	GG	CG	GG	TC	GG	TT	TT	CC	TA	GG	TA	TT	AA	AG	GG	AG	AA	GT	CC	TT	CC	AA	CC	CC	CC	AA	GG	CC	TT	GG
Gaboriau_P6_15_TSP0025_AM1_S25	DORIAN_5A_7_Gaboriau_6	TT	TA	TT	GG	AG	AA	AA	AA	GG	CC	GG	CC	GA	TT	CC	TG	TA	CT	GG	CG	GG	TC	GA	TA	TC	CC	TT	GG	TT	TT	AA	GG	GG	GG	AA	TT	CC	TA	CC	AA	CC	CT	CC	AA	GT	CC	TT	GG
Gaboriau_P6_2_TSP0012_AM1_S12	DORIAN_5A_7_Gaboriau_6	TT	TA	TT	GG	GG	AA	AA	AA	GG	CC	GG	CA	GG	TT	CC	TG	TA	CC	GG	CG	GG	TC	GA	TT	TC	CC	TT	GG	TT	TT	AA	AG	GG	AG	AT	GT	CC	TT	CC	CA	CC	CC	CC	AA	GG	CC	TT	GG
Gaboriau_P6_3_TSP0013_AM1_S13	DORIAN_5A_7_Gaboriau_6	TT	TT	TT	GG	AA	AA	AA	AA	GG	CC	GG	CC	GG	TT	CC	TT	TT	CT	GG	CG	GG	TC	GG	TA	TT	CC	TT	GG	TT	TG	AA	AG	GG	AG	AA	GT	CC	TT	CC	AA	CC	CC	CC	AA	GG	CC	TT	GG
Gaboriau_P6_4_TSP0014_AM1_S14	DORIAN_5A_7_Gaboriau_6	TT	TT	TT	GT	AG	AA	AA	AG	GG	CC	GG	CC	GA	TC	CC	TG	TA	CC	GG	CG	GG	TC	GG	TA	TT	CC	TT	GG	TA	TT	AC	AG	GG	AG	AA	GT	CC	TA	CC	AA	CC	CC	CT	AA	GG	CC	TT	GG
Gaboriau_P6_7_TSP0017_AM1_S17	DORIAN_5A_7_Gaboriau_6	TT	TT	TT	GT	AG	AA	AA	AA	GG	CC	GG	CC	GA	TC	CC	TG	TA	CT	GG	CG	GG	TC	GG	TA	TT	CC	TT	GG	TA	TT	AA	AG	GG	AG	AA	GT	CC	TA	CA	AA	CC	CC	CC	AA	GG	CC	TT	GG
Gaboriau_P6_9_TSP0019_AM1_S19	DORIAN_5A_7_Gaboriau_6	TT	TA	TT	GG	AG	AA	AA	AA	GG	CC	GG	CC	GG	TT	CC	TG	TA	CT	GG	CG	GG	TT	GG	TT	TT	CC	TT	GG	TA	TG	AA	AG	GG	AG	AA	GT	CT	TT	CC	AA	CC	CC	CC	AA	GG	CC	TT	GG
GooseBay_Bike_8_TSP0036_AM1_S36	Goose_Bay_bike_park_3	TT	TT	TT	GG	AA	AA	AA	AA	GG	CC	GG	CC	GG	TT	CC	TT	TT	CC	GG	CC	GG	CC	GG	TT	TT	CC	TT	GG	TT	TT	AA	GG	GG	GG	AA	TT	CC	TA	CC	AA	CC	CC	CC	AA	GT	CC	TT	GG
HorseStable_MB_P1_3_TSP0138_AM1_S138	HorseStaple_MB_P4	TT	TT	TA	GG	AG	AA	AA	AA	GG	CC	GG	CC	GA	TT	CC	TG	TA	CT	GG	CG	GG	TT	GG	TA	TT	CC	TA	GG	TA	TT	AA	AG	GG	AG	AA	GT	CC	TT	CC	AA	CC	CC	CT	AA	GG	CC	TT	GG
IZAAC_P1_10_TSP0182_AM1_S182	IZAAC_1A_120_Gaboriau_1	TT	TT	TT	GG	AG	AA	AA	AA	GG	CC	GG	CA	GG	TT	CC	TT	TT	CC	GG	CG	GG	TT	GA	TT	TC	CC	TT	GG	TT	TT	AA	AG	GG	AG	AT	GT	CC	TT	CC	CA	CC	CT	CC	AA	GG	CC	TT	GG
IZAAC_P1_11_TSP0183_AM1_S183	IZAAC_1A_120_Gaboriau_1	TT	TT	TT	GG	AG	AA	AA	AA	GG	CC	GG	CA	GG	TT	CC	TT	TT	CC	GG	CG	GG	TC	GA	TT	TC	CC	TT	GG	TT	TT	AA	AG	GG	AG	AA	GT	CC	TT	CC	CA	CC	CC	CC	AA	GG	CC	TT	GG
IZAAC_P1_13b_TSP0186_AM1_S186	IZAAC_1A_120_Gaboriau_1	TT	TT	TT	GG	AA	AA	AA	AA	GG	CC	GG	CC	GG	TT	CC	TT	TT	CC	GG	CC	GG	CC	GG	TT	TT	CC	TT	GG	TT	TT	AA	GG	GG	GG	AA	TT	CC	TA	CC	AA	CC	CC	CC	AA	GG	CC	TT	GG
IZAAC_P1_2_TSP0174_AM1_S174	IZAAC_1A_120_Gaboriau_1	TT	TA	TT	GG	AG	AA	AA	AA	GG	CC	GG	CA	GG	TT	CC	TT	TT	CC	GG	CG	GG	TC	GA	TT	TC	CC	TT	GG	TT	TT	AA	AG	GG	AG	AA	GT	CC	TT	CC	CA	CC	CC	CC	AA	GG	CC	TT	GG
IZAAC_P1_3_TSP0175_AM1_S175	IZAAC_1A_120_Gaboriau_1	TT	TT	TT	GG	AG	AA	AA	AG	GG	CC	GG	CC	GG	TC	CC	TT	TA	CC	GG	CC	GG	TC	GG	TT	TT	CC	TT	GA	TT	TT	AA	AG	GA	AG	AA	GT	CC	TT	CC	AA	CC	CC	CC	AA	GG	CC	TT	GG
IZAAC_P1_4_TSP0176_AM1_S176	IZAAC_1A_120_Gaboriau_1	TT	TT	TT	GG	AA	AA	AA	AA	GG	CC	GG	CC	GG	TT	CC	TT	TT	CC	GG	CC	GG	CC	GG	TT	TT	CC	TT	GG	TT	TT	AA	GG	GG	GG	AA	TT	CC	TT	CC	AA	CC	CT	CC	AA	GG	CC	TT	GG
IZAAC_P1_7_TSP0179_AM1_S179	IZAAC_1A_120_Gaboriau_1	TT	TT	TT	GG	AA	AA	AA	AA	GG	CC	GG	CC	GG	TT	CC	TT	TT	CC	GG	CC	GG	TT	GG	TT	TT	CC	TT	GG	TT	TT	AA	GG	GG	GG	AA	TT	CC	TT	CC	AA	CC	CT	CC	AA	GG	CC	TT	GG
Liardtrail_P3_3_TSP0063_AM1_S63	Liard_Trail_Hwy_3	TT	TT	TT	GG	AG	AA	AA	AA	GG	CC	GG	CC	GA	TT	CC	TG	TA	CT	GG	CC	GG	TC	GG	TT	TT	CC	TT	GA	TA	TT	AA	AG	GG	AG	AA	GT	CC	TT	CC	AA	CC	CC	CC	AA	GG	CC	TT	GG
LiardTrails_Hwy2_P2_1_TSP0158_AM1_S158	Liard_Trail_Hwy_2	TT	TT	TT	GG	AA	AA	AA	AA	GG	CC	GG	CC	GG	TT	CC	TT	TT	CC	GA	CG	GG	TT	GG	TA	TT	CC	TT	GG	TA	TT	AA	AG	GG	AG	AA	GT	CC	TT	CC	AA	CC	CC	CC	AA	GG	CC	TT	GT
LiardTrails_Hwy2_P2_14_TSP0171_AM1_S171	Liard_Trail_Hwy_2	TT	TT	TT	GG	AG	AA	AA	AA	GT	CA	GG	CC	GA	TT	CT	TG	TA	CT	GG	CC	GG	TT	GG	TT	TT	CC	TT	GG	TT	TT	AA	AG	GG	AG	AT	GT	CC	TA	CC	CA	CC	CC	CC	AA	GG	CC	TT	GG
LiardTrails_Hwy2_P2_15_TSP0172_AM1_S172	Liard_Trail_Hwy_2	TA	TT	TT	GG	AG	AA	AG	AA	GT	CA	GG	CC	GA	TT	CT	TG	TA	CT	GG	CG	GG	TT	GA	TT	TC	CC	TT	GG	TT	TT	AA	AG	GG	AG	AA	GT	CC	TT	CC	CA	CC	CC	CC	AA	GG	CC	TT	GG
LiardTrails_Hwy2_P2_2_TSP0159_AM1_S159	Liard_Trail_Hwy_2	TT	TT	TT	GG	AG	AA	AA	AA	GG	CC	GG	CC	GA	TT	CC	TG	TA	CT	GG	CC	GG	TC	GG	TT	TT	CC	TT	GG	TT	TT	AA	GG	GG	AG	AA	TT	CC	TT	CC	AA	CC	CC	CC	AA	GG	CC	TT	GG
LiardTrails_Hwy2_P2_3_TSP0160_AM1_S160	Liard_Trail_Hwy_2	TT	TT	TT	GG	AA	AA	AA	AA	GG	CC	GG	CC	GG	TT	CC	TT	TT	CT	GG	CC	GG	TC	GG	TT	TT	CC	TT	GG	TA	TT	AA	AG	GG	AG	AA	GT	CC	TA	CC	AA	CC	CC	CC	AA	GG	CC	TT	GG
LiardTrails_Hwy2_P2_6_TSP0163_AM1_S163	Liard_Trail_Hwy_2	TA	TT	TT	GG	AG	AA	AA	AA	GG	CC	GG	CC	GA	TT	CC	TG	TA	CT	GG	CG	GG	TC	GG	TA	TT	CC	TT	GG	TT	TT	AA	AG	GG	AG	AA	GT	CC	TT	CC	AA	CC	CC	CC	AA	GG	CC	TT	GG
LiardTrails_Hwy2_P2_7_TSP0164_AM1_S164	Liard_Trail_Hwy_2	TT	TT	TT	GG	AG	AA	AG	AA	GG	CC	GG	CC	GA	TT	CC	TG	TA	CT	GG	CG	GG	TC	GG	TT	TT	CC	TT	GA	TT	TT	AA	AG	GG	AG	AA	GT	CC	TA	CC	AA	CC	CC	CC	AA	GG	CC	TT	GG
LiardTrails_Hwy2_P2_9_TSP0166_AM1_S166	Liard_Trail_Hwy_2	TA	TT	TT	GG	AG	AA	AA	AA	GG	CC	GG	CC	GA	TT	CC	TG	TA	CT	GG	CC	GG	TC	GG	TT	TT	CC	TT	GG	TT	TT	AA	GG	GG	GG	AA	TT	CC	TT	CC	AA	CC	CC	CC	AA	GG	CC	TT	GG
NWTBC_border_P1_2_TSP0047_AM1_S47	NWT_BC_border_1	TT	TT	TT	GT	GG	AA	AA	AA	GT	CA	GG	CC	GA	TC	CT	TG	AA	CT	GG	CC	GG	TC	GG	TT	TT	CC	TT	GG	TT	TT	AA	AG	GG	AG	AA	GT	CC	TA	CC	AA	CC	CC	CC	AA	GG	CC	TT	GG
NWTBC_border_P1_7_TSP0052_AM1_S52	NWT_BC_border_1	TT	TT	TT	GG	AG	AA	AA	AA	GT	CA	GG	CC	GA	TT	CT	TG	TA	CC	GG	CC	GG	TC	GG	TT	TT	CC	TT	GG	TT	TG	AA	GG	GG	AG	AA	TT	CC	TA	CC	AA	CC	CC	CC	AA	GG	CC	TT	GG
Transtaiga_P4_12_TSP0132_AM1_S132	transtaiga_P4	TT	TT	TT	GG	AA	AA	AA	AA	GG	CC	GG	CC	GG	TT	CC	TT	TT	CC	GG	CC	GG	TT	GG	TT	TT	CC	TT	GG	TT	TT	AA	GG	GG	GG	AA	TT	CC	TT	CC	AA	CC	CC	CC	AA	GT	CC	TT	GG
BG116_TSP0173_AM1_S173	Churchill_3	TT	TT	TT	GG	AG	AA	AA	AA	GG	CC	GG	CC	GA	TT	CC	TG	TA	CT	GG	CC	GG	TC	GG	TT	TT	CC	TT	GG	TA	TT	AA	AG	GG	AG	AA	GT	CC	TT	CC	AA	CC	CC	CC	AA	GG	CC	TT	GG
Fermont488_8_TSP0004_AM1_S4	Fermont100km_2	TT	TT	TT	GG	AA	AA	AA	AA	GG	CC	GG	CC	GG	TT	CC	TT	TT	CC	GG	CC	GG	TC	GG	TT	TT	CC	TT	GG	TT	TT	AA	GG	GG	GG	AA	TT	CC	TA	CC	AA	CC	CC	CC	AA	GT	CC	TT	GG
Fermont488_9_TSP0005_AM1_S5	Fermont100km_2	TT	TT	TT	GG	AA	AA	AA	AA	GG	CC	GG	CC	GG	TT	CC	TT	TT	CC	GG	CC	GG	TT	GG	TT	TT	CC	TT	GG	TT	TT	AA	GG	GG	GG	AA	TT	CC	TT	CC	AA	CC	CT	CC	AA	GT	CC	TT	GG
Gaboriau_P6_12_TSP0022_AM1_S22	DORIAN_5A_7_Gaboriau_6	TT	TT	TT	GT	AG	AA	AG	AA	GG	CC	GG	CC	GA	TC	CC	TG	TA	CC	GG	CC	GA	TC	GG	TT	TT	CC	TT	GG	TA	TT	AA	AG	GG	AG	AA	GT	CC	TT	CC	AA	CC	CC	CC	AA	GG	CC	TT	GG
Gaboriau_P6_5_TSP0015_AM1_S15	DORIAN_5A_7_Gaboriau_6	TT	TT	TT	GT	GG	AA	AA	AG	GG	CC	GG	CC	GA	TC	CC	TG	AA	CT	GG	CC	GG	CC	GG	TT	TT	CC	TA	GA	TT	TT	AA	AG	GA	AG	AA	GT	CC	TT	CA	AA	CC	CT	CC	AA	GG	CC	TT	GG
IZAAC_P1_6_TSP0178_AM1_S178	IZAAC_1A_120_Gaboriau_1	TT	TT	TT	GG	AG	AA	AA	AA	GG	CC	GG	CA	GG	TT	CC	TT	TT	CC	GG	CG	GG	TC	GA	TT	TC	CC	TT	GG	TT	TT	AA	AA	GG	AA	AT	GG	CC	TT	CC	CA	CC	CT	CC	AA	GG	CC	TT	GG
Kew_glandulosa_19950_TSP0122_AM1_S122	ADN_Kew	TT	TT	TT	GT	GG	AA	AA	AA	GG	CC	GG	CC	GG	TC	CC	TT	TA	TT	GG	GG	GG	TT	AA	TT	CC	CC	TT	GG	TT	TT	AA	AA	GG	AA	AA	GG	CC	TT	CC	AA	CC	CC	CC	AA	GG	CC	TT	GG
Liardtrail_P3_7_TSP0067_AM1_S67	Liard_Trail_Hwy_3	TT	TA	TT	GG	GG	AA	AA	AA	GT	CA	GG	CC	GA	TT	CT	GG	AA	CT	GG	CC	GG	CC	GG	TT	TT	CC	TT	GG	TT	TT	AA	AG	GG	AG	AA	GT	CC	TT	CC	AA	CC	CC	CC	AA	GG	CC	TT	GG
LiardTrails_Hwy2_P2_4_TSP0161_AM1_S161	Liard_Trail_Hwy_2	TT	TT	TT	GG	AG	AA	AA	AA	GG	CC	GG	CC	GG	TT	CC	TT	TA	CC	GG	CG	GA	TC	GG	TA	TT	CC	TT	GG	TA	TT	AA	AG	GG	AG	AA	GT	CC	TT	CC	AA	CC	CC	CT	AA	GG	CC	TT	GG
NWTBC_border_P1_1_TSP0046_AM1_S46	NWT_BC_border_1	TT	TA	TT	GG	AG	AA	AA	AA	GG	CC	GG	CC	GA	TT	CC	TG	TA	CC	GG	CC	GG	TC	GG	TT	TT	CT	TT	GG	TT	TT	AA	AG	GG	AG	AA	GT	CC	TT	CC	AA	CC	CC	CC	AA	GG	CC	TT	GG
Transtaiga_P3_2_TSP0107_AM1_S107	transtaiga_P3	TT	TT	TT	GG	AA	AA	AA	AA	GG	CC	GG	CC	GG	TT	CC	TT	TT	CC	GG	CC	GG	TC	GG	TT	TT	CC	TT	GG	TT	TT	AA	GG	GG	GG	AA	TT	CC	TA	CC	AA	CC	CC	CC	AA	GT	CC	TT	GG
Transtaiga_P3_3_TSP0108_AM1_S108	transtaiga_P3	TT	TT	TT	GG	AA	AA	AA	AA	GG	CC	GG	CC	GG	TT	CC	TT	TT	CC	GG	CC	GG	TC	GG	TT	TT	CC	TT	GG	TT	TT	AA	GG	GG	GG	AA	TT	CC	TT	CC	AA	CC	CT	CC	AA	GG	CC	TT	GG
BG_Elk2_b2_TSP0050_AM1_S50	ElkNtlPark_Site2	TT	TA	TT	GT	GG	AA	AA	AA	GG	CC	GG	CC	GA	TC	CC	TG	AA	CT	GG	CG	GG	TT	GG	TA	TT	CC	TT	GA	TT	TG	AA	AG	GG	AA	AA	GT	CC	TT	CC	AA	CC	CC	CC	AA	GG	CC	TT	GG
Gaboriau_P4_7_TSP0002_AM1_S2	ELO_1A_99_Gaboriau_4	TT	TT	TT	GT	GG	AA	AA	AA	GG	CC	GG	CC	GA	TC	CC	TG	AA	CT	GG	CC	GA	TC	GG	TT	TT	CC	TT	GG	TA	TG	AA	AG	GG	AG	AA	GT	CC	TT	CA	AA	CC	CC	CC	AA	GG	CC	TT	GG
IZAAC_P1_8_TSP0180_AM1_S180	IZAAC_1A_120_Gaboriau_1	TT	TT	TT	GG	AG	AA	AA	AA	GG	CC	GG	CA	GG	TT	CC	TT	TT	CC	GG	CG	GG	TT	GA	TT	TC	CC	TT	GG	TT	TT	AA	AG	GG	AG	AT	GT	CC	TT	CC	CA	CC	CC	CC	AA	GT	CC	TT	GG
Liardtrail_P3_8_TSP0068_AM1_S68	Liard_Trail_Hwy_3	TT	TT	TT	GG	AG	AA	AA	AA	GT	CA	GG	CC	GA	TT	CT	TG	TA	CT	GG	CC	GG	TC	GG	TT	TT	CC	TT	GG	TT	TT	AA	AG	GG	AG	AA	GT	CT	TT	CC	AA	CC	CC	CC	AA	GG	CC	TT	GG
Transtaiga_P3_4_TSP0109_AM1_S109	transtaiga_P3	TT	TT	TT	GG	AA	AA	AA	AA	GG	CC	GG	CC	GG	TT	CC	TT	TT	CC	GG	CC	GG	TC	GG	TT	TT	CC	TT	GG	TT	TT	AA	GG	GG	GG	AA	TT	CC	TA	CC	AA	CC	CC	CC	AA	GT	CC	TT	GG
Transtaiga_P4_13_TSP0133_AM1_S133	transtaiga_P4	TT	TT	TT	GG	AA	AA	AA	AA	GG	CC	GG	CC	GG	TT	CC	TT	TT	CC	GG	CC	GG	TT	GG	TT	TT	CC	TT	GG	TT	TT	AA	GG	GG	GG	AA	TT	CC	TT	CC	AA	CC	CT	CC	AA	GT	CC	TT	GG
BG_WoodBuffalo_1_8_TSP0061_AM1_S61	WoodBuffNatlPark_1	TT	TT	TT	GT	AG	AA	AA	AA	GG	CC	GG	CC	GG	TC	CC	TT	TA	CT	GG	CG	GG	TC	GG	TT	TT	CC	TA	GG	TT	TT	AA	GG	GG	AG	AA	TT	CC	TT	CC	AA	CC	CC	CC	AA	GT	CC	TT	GG
Transtaiga_P1_10_TSP0035_AM1_S35	transtaiga_P1	TT	TT	TT	GG	AA	AA	AA	AA	GG	CC	GG	CC	GG	TT	CC	TT	TT	CC	GG	CC	GG	TC	GG	TT	TT	CC	TT	GG	TT	TT	AA	GG	GG	GG	AA	TT	CC	TA	CC	AA	CC	CC	CC	AA	GT	CC	TT	GG
BG_LaRonge_7_TSP0057_AM1_S57	Lac_La_Ronge	TA	TT	TT	GG	AG	AA	AA	AA	GG	CC	GG	CC	GA	TT	CC	TG	TA	CT	GG	CG	GG	TC	GG	TA	TT	CC	TT	GG	TA	TT	AC	AG	GG	AG	AA	GT	CC	TA	CC	AA	CC	CC	CT	AA	GG	CC	TT	GG
Jonas_MB_P4_15_TSP0147_AM1_S147	Jonas_MB_P1	TT	TT	TT	GG	AG	AA	AA	AA	GG	CC	GG	CC	GA	TT	CC	TG	TA	CT	GG	CG	GG	TC	GG	TA	TT	CC	TT	GG	TT	TT	AA	AG	GG	AG	AA	TT	CC	TT	CC	AA	CC	CC	CC	AA	GG	CC	TT	GG
BG_WoodBuffalo_2_8_TSP0139_AM1_S139	WoodBuffNatlPark_2	TT	TT	TA	GG	AG	AA	AA	AA	GG	CC	GG	CC	GG	TT	CC	TT	TT	CC	GG	CC	GG	CC	GG	TT	TT	CC	TT	GG	TT	TT	AA	GG	GG	GG	AA	TT	CC	TT	CC	AA	CC	CC	CC	AA	GG	CC	TT	GG
NWTBC_border_P1_3_TSP0048_AM1_S48	NWT_BC_border_1	TT	TT	TT	GT	AG	AA	AA	AA	GT	CA	GG	CC	GA	TC	CT	TG	TA	CC	GG	CC	GG	TC	GG	TT	TT	CC	TT	GG	TT	TG	AA	GG	GG	AG	AA	TT	CC	TA	CC	AA	CC	CC	CC	AA	GG	CC	TT	GG
IZAAC_P1_13c_TSP0187_AM1_S187	IZAAC_1A_120_Gaboriau_1	TT	TT	TT	GG	AA	AA	AA	AA	GG	CC	GG	CC	GG	TT	CC	TT	TT	CC	GG	CC	GG	CC	GG	TT	TT	CC	TT	GG	TT	TT	AA	GG	GG	GG	AA	TT	CC	TA	CC	AA	CC	CC	CC	AA	GT	CC	TT	GG
DaringLake_P1_1b_TSP0191_AM1_S191	Daring_Lake_1	TT	TT	TT	GG	AA	AA	AA	AA	GG	CC	GG	CC	GG	TT	CC	TT	TT	CC	GG	CC	GG	TT	GG	TT	TT	CC	TT	GG	TT	TT	AA	GG	GG	GG	AA	TT	CC	TA	CC	AA	CC	CC	CC	AA	GG	CC	TT	GG
BG113_TSP0172_AM1_S172	Churchill_2	TT	TT	TT	GG	AA	AA	AA	AA	GG	CC	GG	CC	GG	TT	CC	TT	TT	CT	GG	CC	GG	TC	GG	TT	TT	CC	TT	GG	TA	TT	AA	GG	GG	AG	AA	GT	CC	TA	CC	AA	CC	CC	CC	AA	GG	CC	TT	GG
Fermont488_11_TSP0007_AM1_S7	Fermont100km_2	TT	TT	TT	GG	AA	AA	AA	AA	GG	CC	GG	CC	GG	TT	CC	TT	TT	CC	GG	CC	GG	CC	GG	TT	TT	CC	TT	GG	TT	TT	AA	GG	GG	GG	AA	TT	CC	TA	CC	AA	CC	CC	CC	AA	GT	CC	TT	GT
Gaboriau_P6_11_TSP0021_AM1_S21	DORIAN_5A_7_Gaboriau_6	TT	TT	TT	GG	AG	AA	AA	AA	GG	CC	GG	CA	GG	TT	CC	TT	TT	CC	GG	CG	GG	TT	GA	TT	TC	CC	TT	GG	TT	TT	AA	AG	GG	AG	AA	GT	CC	TT	CC	CA	CC	CC	CC	AA	GG	CC	TT	GG
Gaboriau_P6_6_TSP0016_AM1_S16	DORIAN_5A_7_Gaboriau_6	TT	TT	TA	GG	GG	AA	AA	AA	GG	CC	GG	CC	GA	TC	CC	TG	TA	CC	GG	CC	GG	TC	GG	TT	TT	CC	TT	GG	TT	TT	AA	GG	GG	GG	AA	TT	CC	TA	CC	AA	CC	CC	CC	AA	GG	CC	TC	GG
Transtaiga_P3_9_TSP0114_AM1_S114	transtaiga_P3	TT	TT	TT	GG	AA	AA	AA	AA	GG	CC	GG	CC	GG	TT	CC	TT	TT	CC	GG	CC	GG	CC	GG	TT	TT	CC	TT	GG	TT	TT	AA	GG	GG	GG	AA	TT	CC	TA	CC	AA	CC	CC	CC	AA	GT	CC	TT	GG
Transtaiga_P4_5_TSP0125_AM1_S125	transtaiga_P4	TT	TT	TT	GG	AA	AA	AA	AA	GG	CC	GG	CC	GG	TT	CC	TT	TT	CC	GG	CC	GG	TT	GG	TT	TT	CC	TT	GG	TT	TT	AA	GG	GG	GG	AA	TT	CC	TT	CC	AA	CC	CT	CC	AA	GT	CC	TT	GG
BG78_TSP0149_AM1_S149	Point_Lay	TT	TT	TT	GG	AG	AG	AA	AA	GG	CC	GG	CC	GG	TT	CC	TT	TA	CT	GG	CC	GG	TT	GG	TT	TT	CC	TT	GG	TT	TT	AA	AA	GG	AA	AA	GG	CC	TT	CC	AA	CG	TT	CC	AA	GG	CG	TT	GG
BG_LaRonge_11_TSP0058_AM1_S58	Lac_La_Ronge	TT	TT	TT	GT	AG	AA	AA	AA	GG	CC	GG	CC	GG	TC	CC	TT	TA	CT	GG	CG	GG	TT	GG	TA	TT	CC	TT	GG	TA	TT	AA	AG	GG	AG	AA	GT	CC	TT	CC	AA	CC	CC	CT	AA	GG	CC	TT	GG
BG_Taillon1_f12_TSP0053_AM1_S53	Nunavik_Site1	TT	TT	TT	GG	AA	AA	AA	AA	GG	CC	GG	CC	GG	TT	CC	TT	TT	CC	GG	CC	GG	TC	GG	TT	TT	CC	TT	GG	TT	TT	AA	GG	GG	GG	AA	TT	CC	TT	CC	AA	CC	CT	CC	AA	GT	CC	TT	GG
BG_WoodBuffalo_1_12_TSP0129_AM1_S129	WoodBuffNatlPark_1	TT	TT	TT	GG	AG	AA	AA	AA	GG	CC	GG	CC	GG	TT	CC	TT	TT	CC	GG	CC	GG	TC	GG	TT	TT	CC	TT	GG	TT	TT	AA	GG	GG	GG	AA	TT	CC	TT	CC	AA	CC	CC	CC	AA	GT	CC	TT	GG
BG_WoodBuffalo_1_9_TSP0127_AM1_S127	WoodBuffNatlPark_1	TT	TT	TT	GG	AG	AA	AA	AA	GG	CC	GG	CC	GG	TT	CC	TT	TT	CC	GG	CC	GG	TC	GG	TT	TT	CC	TT	GG	TT	TT	AA	GG	GG	GG	AA	TT	CC	TT	CC	AA	CC	CT	CC	AA	GT	CC	TT	GG
IZAAC_P1_12_TSP0184_AM1_S184	IZAAC_1A_120_Gaboriau_1	TT	TT	TT	GG	AG	AA	AA	AA	GG	CC	GG	CA	GG	TT	CC	TT	TT	CC	GG	CG	GG	TC	GA	TT	TC	CC	TT	GG	TT	TT	AA	AG	GG	AG	AT	GT	CC	TT	CC	CA	CC	CT	CC	AA	GG	CC	TT	GG
IZAAC_P1_13_TSP0185_AM1_S185	IZAAC_1A_120_Gaboriau_1	TT	TT	TT	GG	AG	AA	AA	AA	GG	CC	GG	CA	GG	TT	CC	TT	TT	CC	GG	CG	GG	TT	GA	TT	TC	CC	TT	GG	TT	TT	AA	AG	GG	AG	AA	GT	CC	TA	CC	CA	CC	CC	CC	AA	GG	CC	TC	GG
IZAAC_P1_5_TSP0177_AM1_S177	IZAAC_1A_120_Gaboriau_1	TT	TT	TT	GG	AG	AA	AA	AA	GG	CC	GG	CA	GG	TT	CC	TT	TT	CC	GG	CG	GG	TC	GA	TT	TC	CC	TT	GG	TT	TT	AA	AG	GG	AG	AA	GT	CC	TT	CC	CA	CC	CC	CC	AA	GG	CC	TT	GG
LiardTrails_Hwy2_P2_10_TSP0167_AM1_S167	Liard_Trail_Hwy_2	TT	TA	TT	GG	AA	AA	AA	AA	GG	CC	GG	CC	GG	TT	CC	TT	TT	CC	GG	CC	GG	TC	GG	TT	TT	CC	TT	GG	TT	TT	AA	GG	GG	GG	AA	TT	CC	TT	CC	AA	CC	CC	CC	AA	GG	CC	TT	GG
Transtaiga_P2_3_TSP0045_AM1_S45	transtaiga_P2	TT	TT	TT	GG	AA	AA	AA	AA	GG	CC	GG	CC	GG	TT	CC	TT	TT	CC	GG	CC	GG	TC	GG	TT	TT	CC	TT	GG	TT	TT	AA	GG	GG	GG	AA	TT	CC	TT	CC	AA	CC	CC	CC	AA	GT	CC	TT	GG
Transtaiga_P3_14_TSP0119_AM1_S119	transtaiga_P3	TT	TT	TT	GG	AA	AA	AA	AA	GG	CC	GG	CC	GG	TT	CC	TT	TT	CC	GG	CC	GG	TC	GG	TT	TT	CC	TT	GG	TT	TT	AA	GG	GG	GG	AA	TT	CC	TT	CC	AA	CC	CT	CC	AA	GT	CC	TT	GG
BG93_TSP0160_AM1_S160	Atigun_Pass	TT	TT	TT	GG	AG	AA	AA	AA	GG	CC	GA	CC	GG	TT	CC	TT	TA	CT	GG	CC	GG	TC	GG	TT	TT	CC	TT	GG	TT	TT	AA	AG	GG	AG	AA	GT	CC	TT	CC	AA	CC	CT	CC	AC	GG	CC	TT	GG
BG_LLouise2_b2_TSP0098_AM1_S98	Lake_Louise_2	TT	TT	TT	GG	AG	AA	AA	AA	GG	CC	GG	CC	GG	TT	CC	TG	TT	CC	GG	CC	GG	TC	GG	TT	TT	CC	TT	GG	TT	TT	AA	GG	GG	GG	AA	TT	CC	TT	CA	AA	CC	CT	CC	AA	GG	CC	TT	GG
BG_WoodBuffalo_2_1_TSP0132_AM1_S132	WoodBuffNatlPark_2	TT	TA	TT	GG	AA	AA	AA	AA	GG	CC	GG	CC	GG	TT	CC	TT	TT	CC	GG	CC	GG	CC	GG	TT	TT	CC	TT	GG	TT	TT	AA	GG	GG	GG	AA	TT	CC	TT	CC	AA	CC	CC	CC	AA	GT	CC	TT	GG
GooseBay_Cside_4a_TSP0017_AM1_S17	Goose_Bay_C_side_1	TT	TT	TT	GG	AA	AA	AA	AA	GG	CC	GG	CC	GG	TT	CC	TT	TT	CC	GG	CC	GG	TC	GG	TT	TT	CC	TT	GG	TT	TT	AA	GG	GG	GG	AA	TT	CC	TA	CC	AA	CC	CT	CC	AA	GT	CC	TT	GG
BG105_TSP0167_AM1_S167	Pump_station	TT	TT	TT	GG	AA	AA	AA	AA	GG	CC	GG	CC	GG	TT	CC	TT	TT	CC	GG	CG	GG	TC	GA	TT	TC	CC	TT	GG	TT	TT	AA	GG	GG	GG	AA	TT	CC	TT	CC	AA	CC	CT	CC	AA	GT	CC	TT	GG
BG_Elk3_b4_TSP0111_AM1_S111	ElkNtlPark_Site3	TT	TA	TT	GT	GG	AA	AA	AA	GG	CC	GG	CC	GA	TC	CC	TG	AA	CT	GG	CG	GG	TC	GG	TA	TT	CC	TT	GG	TT	TT	AA	GG	GG	GG	AA	TT	CC	TA	CC	AA	CC	CC	CC	AA	GG	CC	TT	GG
BG_LakeLouise2_13_TSP0170_AM1_S170	Lake_Louise_2	TT	TA	TT	GG	AA	AA	AA	AA	GG	CC	GG	CC	GG	TT	CC	TT	TT	CC	GG	CC	GG	CC	GG	TT	TT	CC	TT	GG	TT	TT	AA	GG	GG	GG	AA	TT	CC	TT	CC	AA	CC	CT	CC	AA	GT	CC	TT	GG
BG_Mingan_1_TSP0064_AM1_S64	Mingan	TT	TT	TT	GG	AA	AA	AA	AA	GG	CC	GG	CC	GG	TT	CC	TT	TT	CC	GG	CC	GG	CC	GG	TT	TT	CC	TT	GG	TT	TT	AA	GG	GG	GG	AA	TT	CC	TA	CC	AA	CC	CC	CC	AA	GT	CC	TT	GG
BG_Mingan_4_TSP0066_AM1_S66	Mingan	TT	TT	TT	GG	AA	AA	AA	AA	GG	CC	GG	CC	GG	TT	CC	TT	TT	CC	GG	CC	GG	CC	GG	TT	TT	CC	TT	GG	TT	TT	AA	GG	GG	GG	AA	TT	CC	TT	CC	AA	CC	CC	CC	AA	GT	CC	TT	GG
BG_Taillon12_f1_TSP0076_AM1_S76	Nunavik_Site12	TT	TT	TT	GG	AA	AA	AA	AA	GG	CC	GG	CC	GG	TT	CC	TT	TT	CC	GG	CC	GG	TC	GG	TT	TT	CC	TT	GG	TT	TT	AA	GG	GG	GG	AA	TT	CC	TT	CC	AA	CC	CC	CC	AA	GG	CC	TT	GG
BG_Taillon12_f3_TSP0077_AM1_S77	Nunavik_Site12	TT	TT	TT	GG	AA	AA	AA	AA	GG	CC	GG	CC	GG	TT	CC	TT	TT	CC	GG	CC	GG	TC	GG	TT	TT	CC	TT	GG	TT	TT	AA	GG	GG	GG	AA	TT	CC	TA	CC	AA	CC	CT	CC	AA	GG	CC	TT	GG
BG_Taillon3_f9_TSP0083_AM1_S83	Nunavik_Site3	TT	TT	TT	GG	AG	AA	AA	AA	GG	CC	GA	CC	GG	TT	CC	TT	TA	CT	GG	CC	GG	TT	GG	TT	TT	CC	TT	GG	TT	TT	AA	GG	GG	GG	AA	TT	CC	TT	CC	AA	CC	CC	CC	AA	GG	CC	TT	GG
NWTBC_border_P1_12_TSP0057_AM1_S57	NWT_BC_border_1	TT	TT	TT	GG	AG	AA	AA	AA	GG	CC	GG	CC	GA	TT	CC	TG	TA	CC	GG	CC	GG	CC	GG	TT	TT	CT	TT	GG	TT	TT	AA	AG	GG	AG	AA	GT	CC	TT	CC	AA	CC	CC	CC	AA	GG	CC	TT	GG
Transtaiga_P1_2_TSP0027_AM1_S27	transtaiga_P1	TT	TT	TT	GG	AA	AA	AA	AA	GG	CC	GG	CC	GG	TT	CC	TT	TT	CC	GG	CC	GG	TT	GG	TT	TT	CC	TT	GG	TT	TT	AA	GG	GG	GG	AA	TT	CC	TA	CC	AA	CC	CC	CC	AA	GT	CC	TT	GG
Transtaiga_P2_1_TSP0043_AM1_S43	transtaiga_P2	TT	TT	TT	GG	AA	AA	AA	AA	GG	CC	GG	CC	GG	TT	CC	TT	TT	CC	GG	CC	GG	TC	GG	TT	TT	CC	TT	GG	TT	TT	AA	AG	GG	AG	AA	GT	CC	TT	CC	AA	CC	CC	CC	AA	GT	CC	TT	GG
Transtaiga_P4_6_TSP0126_AM1_S126	transtaiga_P4	TT	TT	TT	GG	AA	AA	AA	AA	GG	CC	GG	CC	GG	TT	CC	TT	TT	CC	GG	CC	GG	CC	GG	TT	TT	CC	TT	GG	TT	TT	AA	GG	GG	GG	AA	TT	CC	TT	CC	AA	CC	CT	CC	AA	GT	CC	TT	GG
Transtaiga_P4_7_TSP0127_AM1_S127	transtaiga_P4	TT	TT	TT	GG	AA	AA	AA	AA	GG	CC	GG	CC	GG	TT	CC	TT	TT	CC	GG	CC	GG	TC	GG	TT	TT	CC	TT	GG	TT	TT	AA	GG	GG	GG	AA	TT	CC	TA	CC	AA	CC	CT	CC	AA	GT	CC	TT	GG
BG_Taillon12_f6_TSP0079_AM1_S79	Nunavik_Site12	TT	TT	TT	GG	AA	AA	AA	AA	GG	CC	GG	CC	GG	TT	CC	TT	TT	CC	GG	CC	GG	CC	GG	TT	TT	CC	TT	GG	TT	TT	AA	GG	GG	GG	AA	TT	CC	TT	CC	AA	CC	CC	CC	AA	GT	CC	TT	GG
Transtaiga_P3_1_TSP0106_AM1_S106	transtaiga_P3	TT	TT	TT	GG	AA	AA	AA	AA	GG	CC	GG	CC	GG	TT	CC	TT	TT	CC	GG	CC	GG	TC	GG	TT	TT	CC	TT	GG	TT	TT	AA	GG	GG	GG	AA	TT	CC	TA	CC	AA	CC	CC	CC	AA	GT	CC	TT	GG
SoabSouth_MB_P2_3_TSP0141_AM1_S141	SoabSouth_MB_P2	TT	TT	TT	GG	AG	AA	AA	AA	GG	CC	GG	CC	GA	TT	CC	TG	TA	CT	GG	CC	GG	TC	GG	TT	TT	CC	TT	GG	TT	TG	AA	GG	GG	AG	AA	TT	CC	TT	CC	AA	CC	CC	CC	AA	GG	CC	TT	GG
BG_LaRonge_4_TSP0056_AM1_S56	Lac_La_Ronge	TT	TT	TT	GG	AG	AA	AA	AA	GG	CC	GG	CC	GA	TT	CC	TG	TA	CT	GG	CC	GG	TC	GG	TT	TT	CC	TT	GG	TA	TG	AA	AG	GG	AG	AA	GT	CC	TA	CC	AA	CC	CC	CC	AA	GG	CC	TT	GG
BG_Mingan_2_TSP0065_AM1_S65	Mingan	TT	TT	TT	GG	AA	AA	AA	AA	GG	CC	GG	CC	GG	TT	CC	TT	TT	CC	GG	CC	GG	TC	GG	TT	TT	CC	TT	GG	TT	TT	AA	GG	GG	GG	AA	TT	CC	AA	CC	AA	CC	CC	CC	AA	GT	CC	TT	GG
SoabSouth_MB_P2_2_TSP0140_AM1_S140	SoabSouth_MB_P2	TT	TT	TT	GG	AG	AA	AA	AA	GG	CC	GG	CC	GA	TT	CC	TG	TA	CT	GG	CC	GG	TC	GG	TT	TT	CC	TT	GG	TA	TG	AA	AG	GG	AG	AA	GT	CC	TT	CC	AA	CC	CC	CT	AA	GG	CC	TT	GG
Transtaiga_P2_15_TSP0105_AM1_S105	transtaiga_P2	TT	TT	TT	GG	AA	AA	AA	AA	GG	CC	GG	CC	GG	TT	CC	TT	TT	CC	GG	CC	GG	CC	GG	TT	TT	CC	TT	GG	TT	TT	AA	GG	GG	GG	AA	TT	CC	TA	CC	AA	CC	CT	CC	AA	GT	CC	TT	GG
Transtaiga_P4_8_TSP0128_AM1_S128	transtaiga_P4	TT	TT	TT	GG	AA	AA	AA	AA	GG	CC	GG	CC	GG	TT	CC	TT	TT	CC	GG	CC	GG	TC	GG	TT	TT	CC	TT	GG	TT	TT	AA	GG	GG	GG	AA	TT	CC	TT	CC	AA	CC	CC	CC	AA	GT	CC	TT	GG
BG_LakeLouise2_14_TSP0171_AM1_S171	Lake_Louise_2	TT	TT	TT	GG	AG	AA	AA	AA	GG	CC	GG	CC	GG	TT	CC	TT	TT	CC	GG	CC	GA	CC	GG	TT	TT	CC	TT	GG	TT	TT	AA	GG	GG	GG	AA	TT	CC	TT	CC	AA	CC	CT	CC	AA	GT	CC	TT	GG
Liardtrail_P3_10_TSP0070_AM1_S70	Liard_Trail_Hwy_3	TT	TT	TT	GG	AG	AA	AA	AA	GG	CC	GG	CC	GA	TT	CC	TG	TA	CT	GG	CC	GG	TC	GG	TT	TT	CC	TT	GG	TT	TT	AA	AG	GG	AG	AA	GT	CT	TT	CC	AA	CC	CC	CT	AA	GG	CC	TT	GG
Transtaiga_P3_12_TSP0117_AM1_S117	transtaiga_P3	TT	TT	TT	GG	AA	AA	AA	AA	GG	CC	GG	CC	GG	TT	CC	TT	TT	CC	GG	CC	GG	CC	GG	TT	TT	CC	TT	GG	TT	TT	AA	GG	GG	GG	AA	TT	CC	TA	CC	AA	CC	CC	CC	AA	GT	CC	TT	GG
BG_Mingan_6_TSP0068_AM1_S68	Mingan	TT	TT	TT	GG	AA	AA	AA	AA	GG	CC	GG	CC	GG	TT	CC	TT	TT	CC	GG	CC	GG	TC	GG	TT	TT	CC	TT	GG	TT	TT	AA	GG	GG	GG	AA	TT	CC	TT	CC	AA	CC	CC	CC	AA	GT	CC	TT	GT
BG_Taillon3_f4_TSP0081_AM1_S81	Nunavik_Site3	TT	TT	TT	GG	AA	AA	AA	AA	GG	CC	GG	CC	GG	TT	CC	TT	TT	CC	GG	CC	GG	TC	GG	TT	TT	CC	TT	GG	TT	TT	AA	GG	GG	GG	AA	TT	CC	TA	CC	AA	CC	CC	CC	AA	GG	CC	TT	GG
IZAAC_P1_1_TSP0173_AM1_S173	IZAAC_1A_120_Gaboriau_1	TT	TT	TT	GG	AA	AA	AA	AA	GG	CC	GG	CC	GG	TT	CC	TT	TT	CC	GG	CC	GG	CC	GG	TT	TT	CC	TT	GG	TT	TT	AA	GG	GG	GG	AA	TT	CC	TT	CC	AA	CC	CC	CC	AA	GT	CC	TT	GG
NWTBC_border_P1_5_TSP0050_AM1_S50	NWT_BC_border_1	TT	TT	TT	GG	AG	AA	AA	AA	GG	CC	GG	CC	GA	TT	CC	TG	TA	CC	GG	CG	GG	TT	GG	TA	TT	CC	TT	GG	TA	TT	AA	AG	GG	AG	AA	GT	CT	TT	CC	AA	CC	CC	CT	AA	GG	CC	TT	GG
BG_LakeLouise1_1_TSP0069_AM1_S69	Lake_Louise_1	TT	TT	TA	GG	AG	AA	AA	AA	GG	CC	GG	CC	GA	TT	CC	TT	TA	CC	GG	CC	GA	CC	GG	TT	TT	CC	TT	GG	TT	TT	AA	GG	GG	GG	AA	TT	CC	TT	CC	AA	CC	CC	CC	AA	GG	CC	TT	GG
BG_WoodBuffalo_2_10_TSP0141_AM1_S141	WoodBuffNatlPark_2	TT	TT	TT	GG	AA	AA	AA	AA	GG	CC	GG	CC	GG	TT	CC	TT	TT	CC	GG	CC	GG	CC	GG	TT	TT	CC	TT	GG	TT	TT	AA	GG	GG	GG	AA	TT	CC	TA	CC	AA	CC	CT	CC	AA	GG	CC	TT	GG
Fermont390_7_TSP0082_AM1_S82	Fermont_1	TT	TT	TT	GG	AA	AA	AA	AA	GG	CC	GG	CC	GG	TT	CC	TT	TT	CC	GG	CC	GG	TC	GG	TT	TT	CC	TT	GG	TT	TT	AA	GG	GG	GG	AA	TT	CC	TT	CC	AA	CC	CT	CC	AA	GG	CC	TT	GG
Fermont488_12_TSP0008_AM1_S8	Fermont100km_2	TT	TT	TT	GG	AA	AA	AA	AA	GG	CC	GG	CC	GG	TT	CC	TT	TT	CC	GG	CC	GG	CC	GG	TT	TT	CC	TT	GG	TT	TT	AA	GG	GG	GG	AA	TT	CC	TA	CC	AA	CC	CC	CC	AA	GT	CC	TT	GG
Fermont488_2_TSP0094_AM1_S94	Fermont100km_2	TT	TT	TT	GG	AA	AA	AA	AA	GG	CC	GG	CC	GG	TT	CC	TT	TT	CC	GG	CC	GG	CC	GG	TT	TT	CC	TT	GG	TT	TT	AA	GG	GG	GG	AA	TT	CC	TA	CC	AA	CC	CC	CC	AA	GG	CC	TT	GG
BG_Taillon12_f5_TSP0078_AM1_S78	Nunavik_Site12	TT	TT	TA	GG	AG	AA	AA	AA	GG	CC	GG	CC	GG	TT	CC	TT	TT	CT	GG	CC	GG	TC	GG	TT	TT	CC	TT	GG	TT	TT	AA	GG	GG	AG	AA	GT	CC	TT	CC	AA	CC	CT	CC	AA	GT	CC	TT	GG
DaringLake_P1_6_TSP0006_AM1_S6	Daring_Lake_1	TT	TT	TT	GG	AG	AA	AA	AA	GG	CC	GA	CC	GG	TT	CC	TT	TA	CT	GG	CC	GG	TC	GG	TT	TT	CC	TT	GG	TT	TT	AA	GG	GG	GG	AA	TT	CC	TT	CC	AA	CC	CC	CC	AC	GG	CC	TT	GG
Fermont390_2_TSP0077_AM1_S77	Fermont_1	TT	TT	TT	GG	AG	AA	AA	AA	GG	CC	GG	CC	GG	TT	CC	TT	TT	CC	GG	CG	GG	TC	GG	TT	TT	CC	TT	GG	TT	TT	AA	GG	GG	GG	AA	TT	CC	TT	CC	AA	CC	CC	CC	AA	GG	CC	TT	GG
Transtaiga_P2_11_TSP0101_AM1_S101	transtaiga_P2	TT	TT	TT	GG	AA	AA	AA	AA	GG	CC	GG	CC	GG	TT	CC	TT	TT	CC	GG	CC	GG	TT	GG	TT	TT	CC	TT	GG	TT	TT	AA	GG	GG	GG	AA	TT	CC	TT	CC	AA	CC	CC	CC	AA	GT	CC	TT	GG
BG_Taillon3_f14_TSP0085_AM1_S85	Nunavik_Site3	TT	TT	TA	GG	AG	AA	AA	AA	GG	CC	GG	CC	GG	TT	CC	TT	TT	CC	GG	CC	GG	CC	GG	TT	TT	CC	TT	GG	TT	TT	AA	GG	GG	GG	AA	TT	CC	TT	CC	AA	CC	CC	CC	AA	GT	CC	TT	GG
BG_LakeLouise1_10_TSP0161_AM1_S161	Lake_Louise_1	TT	TT	TA	GG	AG	AA	AA	AA	GG	CC	GG	CC	GG	TT	CC	TT	TT	CC	GG	CC	GG	TC	GG	TT	TT	CC	TT	GG	TT	TT	AA	GG	GG	GG	AA	TT	CC	TT	CC	AA	CC	CC	CC	AA	GT	CC	TT	GG
Gaboriau_P6_8_TSP0018_AM1_S18	DORIAN_5A_7_Gaboriau_6	TT	TT	TT	GG	AA	AA	AA	AA	GG	CC	GG	CC	GG	TT	CC	TT	TT	CC	GG	CC	GG	TT	GG	TT	TT	CC	TT	GG	TT	TT	AA	GG	GG	GG	AA	TT	CC	TT	CC	AA	CC	CC	CC	AA	GT	CC	TT	GG
Gaboriau_P6_1_TSP0011_AM1_S11	DORIAN_5A_7_Gaboriau_6	TT	TT	TT	GT	AG	AA	AA	AA	GG	CC	GG	CC	GG	TC	CC	TT	TA	CT	GG	CG	GG	TT	GG	TA	TT	CC	TT	GG	TA	TG	AA	AG	GG	AA	AA	GT	CC	TT	CC	AA	CC	CC	CC	AA	GG	CC	TT	GG
Liardtrail_P3_12_TSP0072_AM1_S72	Liard_Trail_Hwy_3	TA	TT	TT	GG	AG	AA	AA	AA	GG	CC	GG	CC	GA	TT	CC	TG	TA	CT	GA	CC	GG	TT	GG	TT	TT	CC	TA	GG	TT	TT	AA	GG	GG	AG	AA	TT	CC	TT	CC	AA	CC	CT	CC	AA	GG	CC	TT	GG
Transtaiga_P4_15_TSP0135_AM1_S135	transtaiga_P4	TT	TT	TT	GG	AA	AA	AA	AA	GG	CC	GG	CC	GG	TT	CC	TT	TT	CC	GG	CC	GG	TC	GG	TT	TT	CC	TT	GG	TT	TT	AA	GG	GG	GG	AA	TT	CC	TT	CC	AA	CC	CC	CC	AA	GT	CC	TT	GG
DaringLake_P1_5_TSP0005_AM1_S5	Daring_Lake_1	TT	TT	TT	GG	AG	AA	AA	AA	GG	CC	GA	CC	GG	TT	CC	TT	TA	CT	GG	CC	GG	TC	GG	TT	TT	CC	TT	GG	TT	TT	AA	GG	GG	GG	AA	TT	CC	TA	CC	AA	CC	CT	CC	AA	GT	CC	TT	GG
BG101_TSP0164_AM1_S164	Imnavait	TT	TT	TT	GG	AG	AG	AA	AA	GG	CC	GG	CC	GG	TT	CC	TT	TA	CT	GG	CC	GG	TT	GG	TT	TT	CC	TT	GG	TT	TT	AA	AA	GG	AA	AA	GG	CC	TT	CC	AA	CG	TT	CC	AA	GG	CG	TT	GG
BG_Elk2_b3_TSP0051_AM1_S51	ElkNtlPark_Site2	TT	TT	TT	GG	AG	AA	AA	AA	GG	CC	GG	CC	GA	TT	CC	TG	TA	CT	GG	CG	GA	TC	GG	TA	TT	CC	TT	GG	TA	TT	AA	AG	GG	AG	AA	GT	CC	TT	CC	AA	CC	CC	CT	AA	GG	CC	TT	GG
DaringLake_P1_3_TSP0003_AM1_S3	Daring_Lake_1	TT	TT	TT	GG	AG	AA	AA	AA	GG	CC	GA	CC	GG	TT	CC	TT	TA	CT	GG	CC	GG	TC	GG	TT	TT	CC	TT	GG	TT	TT	AA	GG	GG	GG	AA	TT	CC	TT	CC	AA	CC	CT	CC	AA	GG	CC	TT	GG
Fermont390_12_TSP0087_AM1_S87	Fermont_1	TT	TT	TT	GG	AG	AA	AA	AA	GG	CC	GG	CC	GG	TT	CC	TT	TT	CC	GG	CG	GG	TC	GG	TT	TT	CC	TT	GG	TT	TT	AA	GG	GG	GG	AA	TT	CC	TT	CC	AA	CC	CT	CC	AA	GG	CC	TT	GG
LiardTrails_Hwy2_P2_12_TSP0169_AM1_S169	Liard_Trail_Hwy_2	TT	TT	TT	GT	AG	AA	AA	AA	GG	CC	GG	CC	GA	TC	CC	TG	TA	CT	GG	CG	GG	TT	GG	TA	TT	CC	TT	GA	TA	TT	AA	AA	GA	AG	AA	GG	CC	TT	CC	AA	CC	CC	CC	AA	GT	CC	TT	GG
Transtaiga_P2_13_TSP0103_AM1_S103	transtaiga_P2	TT	TT	TT	GG	AA	AA	AA	AA	GG	CC	GG	CC	GG	TT	CC	TT	TT	CC	GG	CC	GG	TT	GG	TT	TT	CC	TT	GG	TT	TT	AA	GG	GG	GG	AA	TT	CC	TT	CC	AA	CC	CC	CC	AA	GT	CC	TT	GG
Liardtrail_P3_6_TSP0066_AM1_S66	Liard_Trail_Hwy_3	TA	TT	TT	GG	AG	AA	AA	AA	GT	CA	GG	CC	GA	TT	CT	TG	TA	CT	GG	CC	GG	CC	GG	TT	TT	CC	TT	GG	TT	TG	AA	GG	GG	AG	AA	TT	CC	TT	CC	AA	CC	CC	CC	AA	GG	CC	TT	GG
BG_Taillon1_f15_TSP0056_AM1_S56	Nunavik_Site1	TT	TT	TT	GG	AA	AA	AA	AA	GG	CC	GG	CC	GG	TT	CC	TT	TT	CC	GA	CC	GG	TC	GG	TT	TT	CC	TT	GG	TT	TT	AA	GG	GG	GG	AA	TT	CC	TT	CC	AA	CC	CT	CC	AA	GG	CC	TT	GG
Fermont390_11_TSP0086_AM1_S86	Fermont_1	TT	TT	TT	GG	AA	AA	AA	AA	GG	CC	GG	CC	GG	TT	CC	TT	TT	CC	GG	CC	GG	TC	GG	TT	TT	CC	TT	GG	TT	TT	AA	GG	GG	GG	AA	GT	CC	TT	CC	AA	CC	CC	CC	AA	GG	CC	TT	GG
Fermont390_6_TSP0081_AM1_S81	Fermont_1	TT	TT	TT	GG	AA	AA	AA	AA	GG	CC	GG	CC	GG	TT	CC	TT	TT	CC	GG	CC	GG	TC	GG	TT	TT	CC	TT	GG	TT	TT	AA	GG	GG	GG	AA	TT	CC	TT	CC	AA	CC	CC	CC	AA	GT	CC	TT	GG
GooseBay_Cside_1_TSP0013_AM1_S13	Goose_Bay_C_side_1	TT	TT	TT	GG	AA	AA	AA	AA	GG	CC	GG	CC	GG	TT	CC	TT	TT	CC	GG	CC	GG	CC	GG	TT	TT	CC	TT	GG	TT	TT	AA	GG	GG	GG	AA	TT	CC	TT	CC	AA	CC	CT	CC	AA	GT	CC	TT	GG
Transtaiga_P2_4_TSP0046_AM1_S46	transtaiga_P2	TT	TT	TT	GG	AA	AA	AA	AA	GG	CC	GG	CC	GG	TT	CC	TT	TT	CC	GG	CC	GG	TC	GG	TT	TT	CC	TT	GG	TT	TT	AA	GG	GG	GG	AA	TT	CC	TA	CC	AA	CC	CC	CC	AA	GT	CC	TT	GG
Transtaiga_P4_3_TSP0123_AM1_S123	transtaiga_P4	TT	TT	TT	GG	AA	AA	AA	AA	GG	CC	GG	CC	GG	TT	CC	TT	TT	CC	GG	CC	GG	TC	GG	TT	TT	CC	TT	GG	TT	TT	AA	GG	GG	GG	AA	TT	CC	TT	CC	AA	CC	CC	CC	AA	GT	CC	TT	GG
BG_Taillon_12_f14_TSP0050_AM1_S50	Nunavik_Site12	TT	TT	TT	GG	AA	AA	AA	AA	GG	CC	GG	CC	GG	TT	CC	TT	TT	CC	GG	CC	GG	CC	GG	TT	TT	CC	TT	GG	TT	TT	AA	GG	GG	GG	AA	TT	CC	TT	CC	AA	CC	CT	CC	AA	GT	CC	TT	GG
BG87_TSP0156_AM1_S156	Howard_Pass	TT	TT	TT	GG	AG	AA	AA	AA	GG	CC	GA	CC	GG	TT	CC	TT	TA	CT	GG	CC	GG	TC	GG	TT	TT	CC	TT	GG	TT	TT	AA	AG	GG	AG	AA	GT	CC	TT	CC	AA	CC	CT	CC	AA	GG	CG	TT	GG
GooseBay_Cside_5_TSP0018_AM1_S18	Goose_Bay_C_side_1	TT	TT	TT	GG	AA	AA	AA	AA	GG	CC	GG	CC	GG	TT	CC	TT	TT	CC	GG	CC	GG	CC	GG	TT	TT	CC	TT	GG	TT	TT	AA	GG	GG	GG	AA	TT	CC	TT	CC	AA	CC	CC	CC	AA	GT	CC	TT	GG
GooseBay_Cside_6_TSP0019_AM1_S19	Goose_Bay_C_side_1	TT	TT	TT	GG	AA	AA	AA	AA	GG	CC	GG	CC	GG	TT	CC	TT	TT	CC	GG	CC	GG	TT	GG	TT	TT	CC	TT	GG	TT	TT	AA	GG	GG	GG	AA	TT	CC	TA	CC	AA	CC	CC	CC	AA	GT	CC	TT	GG
LiardTrails_Hwy2_P2_11_TSP0168_AM1_S168	Liard_Trail_Hwy_2	TT	TT	TT	GT	GG	AA	AG	AA	GG	CC	GG	CC	GA	TC	CC	TG	AA	CT	GG	CC	GA	TC	GG	TT	TT	CC	TT	GG	TT	TT	AA	GG	GG	GG	AA	TT	CC	TT	CA	AA	CC	CC	CC	AA	GG	CC	TT	GG
Transtaiga_P1_6_TSP0031_AM1_S31	transtaiga_P1	TT	TT	TT	GG	AA	AA	AA	AA	GG	CC	GG	CC	GG	TT	CC	TT	TT	CC	GG	CC	GG	CC	GG	TT	TT	CC	TT	GG	TT	TT	AA	GG	GG	GG	AA	TT	CC	TT	CC	AA	CC	CC	CC	AA	GT	CC	TT	GG
BG_Elk3_b3_TSP0110_AM1_S110	ElkNtlPark_Site3	TA	TT	TT	GT	AG	AG	AA	AA	GG	CC	GG	CC	GA	TC	CC	TG	TA	CT	GG	CG	GG	TT	GG	TA	TT	CC	TT	GG	TA	TT	AC	AG	GG	AG	AA	GT	CC	TA	CC	AA	CC	CC	CC	AA	GG	CC	TT	GG
BG_LaRonge_5_TSP0114_AM1_S114	Lac_La_Ronge	TT	TT	TT	GT	AG	AA	AA	AG	GG	CC	GG	CC	GA	TC	CC	TG	TA	CT	GG	CG	GG	TC	GG	TA	TT	CC	TT	GG	TT	TT	AA	AG	GG	AG	AA	GT	CC	TT	CA	AA	CC	CC	CC	AA	GG	CC	TT	GG
Transtaiga_P4_9_TSP0129_AM1_S129	transtaiga_P4	TT	TT	TT	GG	AA	AA	AA	AA	GG	CC	GG	CC	GG	TT	CC	TT	TT	CC	GG	CC	GG	TC	GG	TT	TT	CC	TT	GG	TT	TT	AA	GG	GG	GG	AA	TT	CC	TT	CC	AA	CC	CC	CC	AA	GT	CC	TT	GG
GooseBay_Cside_8_TSP0020_AM1_S20	Goose_Bay_C_side_1	TT	TT	TT	GG	AA	AA	AA	AA	GG	CC	GG	CC	GG	TT	CC	TT	TT	CC	GG	CC	GG	TC	GG	TT	TT	CC	TT	GG	TT	TT	AA	GG	GG	GG	AA	TT	CC	TT	CC	AA	CC	CC	CC	AA	GT	CC	TT	GG
Transtaiga_P4_2_TSP0122_AM1_S122	transtaiga_P4	TT	TT	TT	GG	AA	AA	AA	AA	GG	CC	GG	CC	GG	TT	CC	TT	TT	CC	GG	CC	GG	TT	GG	TT	TT	CC	TT	GG	TT	TT	AA	GG	GG	GG	AA	TT	CC	TT	CC	AA	CC	CT	CC	AA	GT	CC	TT	GG
BG_LakeLouise1_17_TSP0168_AM1_S168	Lake_Louise_1	TT	TT	TA	GG	AG	AA	AA	AA	GG	CC	GG	CC	GG	TT	CC	TT	TT	CC	GG	CC	GG	CC	GG	TT	TT	CC	TT	GG	TT	TT	AA	GG	GG	GG	AA	TT	CC	TT	CC	AA	CC	CC	CC	AA	GT	CC	TT	GG
BG_WoodBuffalo_2_2_TSP0133_AM1_S133	WoodBuffNatlPark_2	TT	TT	TT	GG	AG	AA	AA	AA	GG	CC	GG	CC	GG	TT	CC	TT	TT	CC	GG	CC	GA	TC	GG	TT	TT	CC	TT	GG	TT	TT	AA	GG	GG	GG	AA	TT	CC	TT	CC	AA	CC	CC	CC	AA	GG	CC	TC	GG
Fermont390_5_TSP0080_AM1_S80	Fermont_1	TT	TT	TT	GG	AA	AA	AA	AA	GG	CC	GG	CC	GG	TT	CC	TT	TT	CC	GG	CC	GG	TC	GG	TT	TT	CC	TT	GG	TT	TT	AA	GG	GG	GG	AA	TT	CC	TT	CC	AA	CC	CC	CC	AA	GT	CC	TT	GG
BG_WoodBuffalo_2_15_TSP0146_AM1_S146	WoodBuffNatlPark_2	TT	TT	TT	GG	AA	AA	AA	AA	GG	CC	GG	CC	GG	TT	CC	TT	TT	CC	GG	CC	GG	CC	GG	TT	TT	CC	TT	GG	TT	TT	AA	GG	GG	GG	AA	TT	CC	TA	CC	AA	CC	CC	CC	AA	GT	CC	TT	GG
Normanwells_P1_10_TSP0152_AM1_S152	Norman_Wells_1	TA	TT	TT	GG	AG	AA	AA	AG	GG	CC	GG	CC	GA	TT	CC	TG	TA	CT	GG	CC	GA	TC	GG	TT	TT	CC	TT	GG	TA	TT	AA	AG	GG	AG	AA	GT	CC	TT	CC	AA	CC	CC	CC	AA	GT	CC	TT	GG
Fermont390_1_TSP0076_AM1_S76	Fermont_1	TT	TT	TT	GG	AA	AA	AA	AA	GG	CC	GG	CC	GG	TT	CC	TT	TT	CC	GG	CC	GG	CC	GG	TT	TT	CC	TT	GG	TT	TT	AA	GG	GG	GG	AA	TT	CC	TT	CC	AA	CC	CC	CC	AA	GG	CC	TT	GG
GooseBay_Cside_14_TSP0027_AM1_S27	Goose_Bay_C_side_1	TT	TT	TT	GG	AA	AA	AA	AA	GG	CC	GG	CC	GG	TT	CC	TT	TT	CC	GG	CC	GG	TC	GG	TT	TT	CC	TT	GG	TT	TT	AA	GG	GG	GG	AA	TT	CC	TA	CC	AA	CC	CT	CC	AA	GT	CC	TT	GG
GooseBay_Cside_15_TSP0028_AM1_S28	Goose_Bay_C_side_1	TT	TT	TT	GG	AA	AA	AA	AA	GG	CC	GG	CC	GG	TT	CC	TT	TT	CC	GG	CC	GG	TC	GG	TT	TT	CC	TT	GG	TT	TT	AA	GG	GG	GG	AA	TT	CC	TT	CC	AA	CC	CT	CC	AA	GT	CC	TT	GG
SoabSouth_MB_P2_1_TSP0139_AM1_S139	SoabSouth_MB_P2	TT	TT	TT	GG	AG	AA	AA	AA	GG	CC	GG	CC	GA	TT	CC	TG	TA	CT	GG	CC	GG	TC	GG	TT	TT	CC	TT	GG	TA	TG	AA	AG	GG	AG	AA	GT	CC	TT	CC	AA	CC	CC	CT	AA	GG	CC	TT	GG
BG_LakeLouise1_12_TSP0163_AM1_S163	Lake_Louise_1	TT	TT	TA	GG	AG	AA	AA	AA	GG	CC	GG	CC	GG	TT	CC	TT	TT	CC	GG	CC	GG	CC	GG	TT	TT	CC	TT	GG	TT	TT	AA	GG	GG	GG	AA	TT	CC	TT	CC	AA	CC	CT	CC	AA	GG	CC	TT	GG
GooseBay_Cside_3_TSP0015_AM1_S15	Goose_Bay_C_side_1	TT	TT	TT	GG	AA	AA	AA	AA	GG	CC	GG	CC	GG	TT	CC	TT	TT	CC	GG	CC	GG	CC	GG	TT	TT	CC	TT	GG	TT	TT	AA	GG	GG	GG	AA	TT	CC	TT	CC	AA	CC	CT	CC	AA	GT	CC	TT	GG
IZAAC_P1_9_TSP0181_AM1_S181	IZAAC_1A_120_Gaboriau_1	TT	TT	TT	GG	AA	AA	AA	AA	GG	CC	GG	CC	GG	TT	CC	TT	TT	CC	GG	CC	GG	CC	GG	TT	TT	CC	TT	GG	TT	TT	AA	GG	GG	GG	AA	TT	CC	TT	CC	AA	CC	CC	CC	AA	GG	CC	TT	GG
BG_LaRonge_14_TSP0120_AM1_S120	Lac_La_Ronge	TT	TT	TT	GG	GG	AA	AA	AA	GG	CC	GG	CC	AA	TT	CC	GG	AA	CT	GG	CC	GG	TC	GG	TT	TT	CC	TT	GG	TT	TT	AA	AG	GG	AG	AA	GT	CC	TT	CC	AA	CC	CC	CT	AA	GG	CC	TT	GG
BG_WoodBuffalo_2_9_TSP0140_AM1_S140	WoodBuffNatlPark_2	TT	TT	TT	GG	AG	AA	AA	AA	GG	CC	GG	CC	GG	TT	CC	TT	TT	CC	GG	CC	GG	TT	GG	TT	TT	CC	TT	GG	TT	TT	AA	GG	GG	GG	AA	TT	CC	TT	CC	AA	CC	CT	CC	AA	GG	CC	TC	GG
Transtaiga_P3_10_TSP0115_AM1_S115	transtaiga_P3	TT	TT	TT	GG	AA	AA	AA	AA	GG	CC	GG	CC	GG	TT	CC	TT	TT	CC	GG	CC	GG	TC	GG	TT	TT	CC	TT	GG	TT	TT	AA	GG	GG	GG	AA	TT	CC	TA	CC	AA	CC	CC	CC	AA	GT	CC	TT	GT
Transtaiga_P3_15_TSP0120_AM1_S120	transtaiga_P3	TT	TT	TT	GG	AA	AA	AA	AA	GG	CC	GG	CC	GG	TT	CC	TT	TT	CC	GG	CC	GG	CC	GG	TT	TT	CC	TT	GG	TT	TT	AA	GG	GG	GG	AA	TT	CC	TT	CC	AA	CC	CT	CC	AA	GT	CC	TT	GG
Gillam_MB_P3_13_TSP0142_AM1_S142	Gillam_MB_P3	TT	TT	TT	GG	AG	AA	AA	AA	GG	CC	GG	CC	GA	TT	CC	TG	TA	CT	GG	CG	GG	TC	GG	TA	TT	CC	TA	GG	TA	TT	AC	AG	GG	AG	AA	GT	CC	TT	CC	AA	CC	CT	CT	AA	GG	CC	TT	GG
Liardtrail_P3_9_TSP0069_AM1_S69	Liard_Trail_Hwy_3	TT	TT	TT	GG	AG	AA	AG	AA	GG	CC	GG	CC	GA	TT	CC	TG	TA	CC	GG	CG	GG	TC	GG	TA	TT	CC	TA	GG	TT	TT	AA	AG	GG	AG	AA	GT	CT	TT	CC	AA	CC	CC	CT	AA	GG	CC	TT	GG
BG157_TSP0192_AM1_S192	Mt_Jacques_Cartier	TT	TT	TT	GG	AA	AA	AA	AA	GG	CC	GG	CC	GG	TT	CC	TT	TT	CC	GG	CC	GG	TC	GG	TT	TT	CC	TT	GG	TT	TT	AA	GG	GG	GG	AA	TT	CC	TT	CC	AA	CC	CC	CC	AA	GT	CC	TT	GG
BG_LakeLouise1_6_TSP0157_AM1_S157	Lake_Louise_1	TT	TT	TT	GG	AA	AA	AA	AA	GG	CC	GG	CC	GG	TT	CC	TT	TT	CC	GG	CC	GG	TC	GG	TT	TT	CC	TT	GG	TT	TT	AA	GG	GG	GG	AA	TT	CC	TT	CC	AA	CC	CT	CC	AA	GG	CC	TT	GG
GooseBay_Bike_9_TSP0037_AM1_S37	Goose_Bay_bike_park_3	TT	TT	TT	GG	AA	AA	AA	AA	GG	CC	GG	CC	GG	TT	CC	TT	TT	CC	GG	CC	GG	TC	GG	TT	TT	CC	TT	GG	TT	TT	AA	GG	GG	GG	AA	TT	CC	TA	CC	AA	CC	CC	CC	AA	GT	CC	TT	GG
Transtaiga_P2_6_TSP0048_AM1_S48	transtaiga_P2	TT	TT	TT	GG	AA	AA	AA	AA	GG	CC	GG	CC	GG	TT	CC	TT	TT	CC	GA	CC	GG	TT	GG	TT	TT	CC	TT	GG	TT	TT	AA	GG	GG	GG	AA	TT	CC	TT	CC	AA	CC	CT	CC	AA	GT	CC	TT	GG
BG155_TSP0190_AM1_S190	Mt_Jacques_Cartier	TT	TT	TT	GG	AA	AA	AA	AA	GG	CC	GG	CC	GG	TT	CC	TT	TT	CC	GG	CC	GG	TC	GG	TT	TT	CC	TT	GG	TT	TT	AA	GG	GG	GG	AA	TT	CC	TT	CC	AA	CC	CC	CC	AA	GT	CC	TT	GG
BG_Mingan_13_TSP0154_AM1_S154	Mingan	TT	TT	TT	GG	AA	AA	AA	AA	GG	CC	GG	CC	GG	TT	CC	TT	TT	CC	GG	CC	GG	TT	GG	TT	TT	CC	TT	GG	TT	TT	AA	GG	GG	GG	AA	TT	CC	TA	CC	AA	CC	CC	CC	AA	GT	CC	TT	GG
BG_Taillon3_f15_TSP0098_AM1_S98	Nunavik_Site3	TT	TT	TT	GG	AG	AA	AA	AA	GG	CC	GA	CC	GG	TT	CC	TT	TA	CT	GG	CC	GG	TC	GG	TT	TT	CC	TT	GG	TT	TT	AA	GG	GG	GG	AA	TT	CC	TT	CC	AA	CC	CC	CC	AA	GT	CC	TT	GG
BG_WoodBuffalo_1_11_TSP0128_AM1_S128	WoodBuffNatlPark_1	TT	TT	TT	GG	AA	AA	AA	AA	GG	CC	GG	CC	GG	TT	CC	TT	TT	CC	GG	CC	GG	TT	GG	TT	TT	CC	TT	GG	TT	TT	AA	GG	GG	GG	AA	TT	CC	TT	CC	AA	CC	CC	CC	AA	GT	CC	TT	GG
Gillam_MB_P3_14_TSP0143_AM1_S143	Gillam_MB_P3	TT	TT	TT	GT	AG	AA	AA	AA	GG	CC	GG	CC	GG	TC	CC	TT	TA	CT	GG	CG	GG	TC	GG	TA	TT	CC	TA	GG	TA	TG	AA	AG	GG	AG	AA	GT	CC	TT	CC	AA	CC	CT	CC	AA	GG	CC	TT	GG
GooseBay_Cside_10_TSP0023_AM1_S23	Goose_Bay_C_side_1	TT	TT	TT	GG	AA	AA	AA	AA	GG	CC	GG	CC	GG	TT	CC	TT	TT	CC	GG	CC	GG	TC	GG	TT	TT	CC	TT	GG	TT	TT	AA	GG	GG	GG	AA	TT	CC	TT	CC	AA	CC	CT	CC	AA	GT	CC	TT	GG
Liardtrail_P3_1_TSP0061_AM1_S61	Liard_Trail_Hwy_3	TT	TT	TT	GT	AG	AA	AA	AA	GT	CA	GG	CC	GA	TC	CT	TG	TA	CC	GG	CC	GG	TC	GG	TT	TT	CC	TT	GG	TA	TT	AA	AG	GG	AG	AA	GT	CC	TA	CC	AA	CC	CC	CC	AA	GG	CC	TT	GG
Transtaiga_P1_14_TSP0041_AM1_S41	transtaiga_P1	TT	TT	TT	GG	AA	AA	AA	AA	GG	CC	GG	CC	GG	TT	CC	TT	TT	CC	GG	CC	GG	TC	GG	TT	TT	CC	TT	GG	TT	TT	AA	GG	GG	GG	AA	TT	CC	TT	CC	AA	CC	CC	CC	AA	GT	CC	TT	GG
GooseBay_Bike_2_TSP0030_AM1_S30	Goose_Bay_bike_park_3	TT	TT	TT	GG	AA	AA	AA	AA	GG	CC	GG	CC	GG	TT	CC	TT	TT	CC	GG	CC	GG	TC	GG	TT	TT	CC	TT	GG	TT	TT	AA	GG	GG	GG	AA	TT	CC	TT	CC	AA	CC	CT	CC	AA	GT	CC	TT	GG
Transtaiga_P3_5_TSP0110_AM1_S110	transtaiga_P3	TT	TT	TT	GG	AA	AA	AA	AA	GG	CC	GG	CC	GG	TC	CC	TT	TT	CC	GG	CC	GG	TC	GG	TT	TT	CC	TT	GG	TT	TT	AA	GG	GG	GG	AA	TT	CC	TA	CC	AA	CC	CC	CC	AA	GT	CC	TT	GG
BG_LakeLouise1_11_TSP0162_AM1_S162	Lake_Louise_1	TT	TT	TA	GG	AG	AA	AA	AA	GG	CC	GG	CC	GG	TT	CC	TT	TT	CC	GG	CC	GG	CC	GG	TT	TT	CC	TT	GG	TT	TT	AA	GG	GG	GG	AA	TT	CC	TT	CC	AA	CC	CC	CC	AA	GG	CC	TT	GG
BG_Taillon9_f7_TSP0063_AM1_S63	Nunavik_Site9	TT	TT	TT	GG	AA	AA	AA	AA	GG	CC	GG	CC	GG	TT	CC	TT	TT	CC	GG	CC	GG	TT	GG	TT	TT	CC	TT	GG	TT	TT	AA	GG	GG	GG	AA	TT	CC	TT	CC	AA	CC	CC	CC	AA	GT	CC	TT	GG
DaringLake_P1_7_TSP0007_AM1_S7	Daring_Lake_1	TT	TA	TT	GG	AA	AA	AA	AA	GG	CC	GG	CC	GG	TT	CC	TT	TT	CC	GG	CC	GG	TC	GG	TT	TT	CC	TT	GG	TT	TT	AA	GG	GG	GG	AA	TT	CC	TT	CC	AA	CC	CT	CC	AA	GG	CC	TT	GT
IZAAC_P1_12b_TSP0188_AM1_S188	IZAAC_1A_120_Gaboriau_1	NA	NA	NA	NA	NA	NA	NA	NA	NA	NA	NA	NA	NA	NA	NA	NA	NA	CT	GG	CG	GA	TC	GA	TA	TC	CC	TT	GG	TT	TT	AA	AG	GG	AG	AT	GT	CC	TT	CC	CA	CC	CT	CC	AA	GG	CC	TT	GG
Transtaiga_P1_15_TSP0042_AM1_S42	transtaiga_P1	TT	TT	TT	GG	AA	AA	AA	AA	GG	CC	GG	CC	GG	TT	CC	TT	TT	CC	GG	CC	GG	TT	GG	TT	TT	CC	TT	GG	TT	TT	AA	GG	GG	GG	AA	TT	CC	TT	CC	AA	CC	CT	CC	AA	GT	CC	TT	GG
GooseBay_Bike_6_TSP0034_AM1_S34	Goose_Bay_bike_park_3	TT	TT	TT	GG	AA	AA	AA	AA	GG	CC	GG	CC	GG	TT	CC	TT	TT	CC	GG	CC	GG	CC	GG	TT	TT	CC	TT	GG	TT	TT	AA	GG	GG	GG	AA	TT	CC	AA	CC	AA	CC	CT	CC	AA	GT	CC	TT	GG
GooseBay_Bike_14_TSP0042_AM1_S42	Goose_Bay_bike_park_3	TT	TT	TT	GG	AG	AA	AA	AA	GG	CC	GG	CC	GA	TT	CC	TG	TA	CC	GG	CC	GG	TT	GG	TT	TT	CC	TT	GG	TT	TT	AA	GG	GG	GG	AA	TT	CC	TA	CC	AA	CC	CT	CC	AA	GT	CC	TT	GG
GooseBay_Cside_11_TSP0024_AM1_S24	Goose_Bay_C_side_1	TT	TT	TT	GG	AG	AA	AA	AA	GG	CC	GG	CC	GA	TT	CC	TG	TT	CC	GG	CC	GG	CC	GG	TT	TT	CC	TT	GG	TT	TT	AA	GG	GG	GG	AA	TT	CC	AA	CC	AA	CC	CT	CC	AA	GT	CC	TT	GG
Transtaiga_P1_9_TSP0034_AM1_S34	transtaiga_P1	TT	TT	TT	GG	AA	AA	AA	AA	GG	CC	GG	CC	GG	TT	CC	TT	TT	CC	GG	CC	GG	TT	GG	TT	TT	CC	TT	GG	TT	TT	AA	GG	GG	GG	AA	TT	CC	TA	CC	AA	CC	CT	CC	AA	GT	CC	TT	GG
BG_Elk3_b1_TSP0108_AM1_S108	ElkNtlPark_Site3	TT	TA	TT	GT	AG	AA	AA	AA	GG	CC	GG	CC	GA	TC	CC	TG	TA	CT	GG	CC	GG	TC	GG	TT	TT	CC	TT	GG	TA	TT	AA	AG	GG	AG	AA	GT	CC	TT	CC	AA	CC	CC	CT	AA	GG	CC	TT	GG
BG_LakeLouise1_9_TSP0160_AM1_S160	Lake_Louise_1	TT	TT	TT	GG	AA	AA	AA	AA	GG	CC	GG	CC	GG	TT	CC	TT	TT	CC	GG	CC	GG	CC	GG	TT	TT	CC	TT	GG	TT	TT	AA	GG	GG	GG	AA	TT	CC	TA	CC	AA	CC	CT	CC	AA	GT	CC	TT	GG
BG_WoodBuffalo_1_5_TSP0125_AM1_S125	WoodBuffNatlPark_1	TT	TT	TT	GG	AA	AA	AA	AA	GG	CC	GG	CC	GG	TT	CC	TT	TT	CC	GG	CC	GG	TC	GG	TT	TT	CC	TT	GG	TT	TT	AA	GG	GG	GG	AA	TT	CC	TT	CC	AA	CC	CC	CC	AA	GT	CC	TT	GG
Fermont488_4_TSP0096_AM1_S96	Fermont100km_2	TT	TT	TT	GG	AA	AA	AA	AA	GG	CC	GG	CC	GG	TT	CC	TT	TT	CC	GG	CC	GG	TC	GG	TT	TT	CC	TT	GG	TT	TT	AA	GG	GG	GG	AA	TT	CC	TA	CC	AA	CC	CT	CC	AA	GG	CC	TT	GG
BG_Taillon1_f11_TSP0052_AM1_S52	Nunavik_Site1	TT	TT	TT	GG	AA	AA	AA	AA	GG	CC	GG	CC	GG	TT	CC	TT	TT	CC	GG	CC	GG	TC	GG	TT	TT	CC	TT	GG	TT	TT	AA	GG	GG	GG	AA	TT	CC	TT	CC	AA	CC	CC	CC	AA	GT	CC	TT	GG
BG_WoodBuffalo_2_12_TSP0143_AM1_S143	WoodBuffNatlPark_2	TT	TT	TT	GG	AG	AA	AA	AA	GG	CC	GG	CC	GG	TT	CC	TT	TT	CC	GG	CC	GG	TC	GG	TT	TT	CC	TT	GG	TT	TT	AA	GG	GG	GG	AA	TT	CC	TT	CC	AA	CC	CC	CC	AA	GT	CC	TT	GG
BG_LakeLouise1_13_TSP0164_AM1_S164	Lake_Louise_1	TT	TT	TT	GG	AA	AA	AA	AA	GG	CC	GG	CC	GG	TT	CC	TT	TT	CC	GG	CC	GG	CC	GG	TT	TT	CC	TT	GG	TT	TT	AA	GG	GG	GG	AA	TT	CC	TT	CC	AA	CC	CT	CC	AA	GG	CC	TT	GG
BG_LLouise2_b10_TSP0106_AM1_S106	Lake_Louise_2	TT	TT	TT	GG	AA	AA	AA	AA	GG	CC	GG	CC	GG	TT	CC	TT	TT	CC	GG	CC	GG	CC	GG	TT	TT	CC	TT	GG	TT	TT	AA	GG	GG	GG	AA	TT	CC	TT	CC	AA	CC	CC	CC	AA	GG	CC	TT	GG
Fermont390_4_TSP0079_AM1_S79	Fermont_1	TT	TT	TT	GG	AA	AA	AA	AA	GG	CC	GG	CC	GG	TT	CC	TT	TT	CC	GG	CC	GG	TC	GG	TT	TT	CC	TT	GG	TT	TT	AA	GG	GG	GG	AA	TT	CC	TT	CC	AA	CC	CC	CC	AA	GT	CC	TT	GG
GooseBay_Bike_3_TSP0031_AM1_S31	Goose_Bay_bike_park_3	TT	TT	TT	GG	AA	AA	AA	AA	GG	CC	GG	CC	GG	TT	CC	TT	TT	CC	GG	CC	GG	TC	GG	TT	TT	CC	TT	GG	TT	TT	AA	GG	GG	GG	AA	TT	CC	TT	CC	AA	CC	CC	CC	AA	GT	CC	TT	GG
Transtaiga_P2_2_TSP0044_AM1_S44	transtaiga_P2	TT	TT	TT	GG	AA	AA	AA	AA	GG	CC	GG	CC	GG	TT	CC	TT	TT	CC	GG	CC	GG	TT	GG	TT	TT	CC	TT	GG	TT	TT	AA	GG	GG	AG	AA	TT	CC	TT	CC	AA	CC	CC	CC	AA	GT	CC	TT	GG
Transtaiga_P3_6_TSP0111_AM1_S111	transtaiga_P3	TT	TT	TT	GG	AA	AA	AA	AA	GG	CC	GG	CC	GG	TT	CC	TT	TT	CC	GG	CC	GG	CC	GG	TT	TT	CC	TT	GG	TT	TT	AA	GG	GG	GG	AA	TT	CC	AA	CC	AA	CC	CC	CC	AA	GT	CC	TT	GG
BG97_TSP0161_AM1_S161	Galbraith	TT	TT	TT	GG	AG	AA	AA	AA	GG	CC	GA	CC	GG	TT	CC	TT	TA	CT	GG	CC	GG	TC	GG	TT	TT	CC	TT	GG	TT	TT	AA	GG	GG	GG	AA	TT	CC	TT	CC	AA	CC	CT	CC	AC	GT	CC	TT	GG
Transtaiga_P2_9_TSP0099_AM1_S99	transtaiga_P2	TT	TT	TT	GG	AA	AA	AA	AA	GG	CC	GG	CC	GG	TT	CC	TT	TT	CC	GG	CC	GG	TT	GG	TT	TT	CC	TT	GG	TT	TT	AA	GG	GG	GG	AA	TT	CC	TT	CC	AA	CC	CC	CC	AA	GT	CC	TT	GG
Gaboriau_P6_13_TSP0023_AM1_S23	DORIAN_5A_7_Gaboriau_6	TT	TT	TT	GT	GG	AA	AA	AG	GG	CC	GG	CC	GA	TC	CC	TG	AA	CT	GG	CG	GG	TC	GG	TA	TT	CC	TA	GG	TT	TT	AA	GG	GG	AG	AA	TT	CC	TA	CC	AA	CC	CT	CC	AA	GG	CC	TT	GG
Transtaiga_P4_11_TSP0131_AM1_S131	transtaiga_P4	TT	TT	TT	GG	AA	AA	AA	AA	GG	CC	GG	CC	GG	TT	CC	TT	TT	CC	GG	CC	GG	TC	GG	TT	TT	CC	TT	GG	TT	TT	AA	GG	GG	GG	AA	TT	CC	TT	CC	AA	CC	CC	CC	AA	GT	CC	TT	GG
BG_Mingan_3_TSP0147_AM1_S147	Mingan	TT	TT	TT	GG	AA	AA	AA	AA	GG	CC	GG	CC	GG	TT	CC	TT	TT	CC	GG	CC	GG	TC	GG	TT	TT	CC	TT	GG	TT	TT	AA	GG	GG	GG	AA	TT	CC	TA	CC	AA	CC	CC	CC	AA	GT	CC	TT	GG
Transtaiga_P3_11_TSP0116_AM1_S116	transtaiga_P3	TT	TT	TT	GG	AA	AA	AA	AA	GG	CC	GG	CC	GG	TT	CC	TT	TT	CC	GG	CC	GG	CC	GG	TT	TT	CC	TT	GG	TT	TT	AA	GG	GG	GG	AA	TT	CC	TT	CC	AA	CC	CC	CC	AA	GT	CC	TT	GG
Transtaiga_P2_5_TSP0047_AM1_S47	transtaiga_P2	TT	TT	TT	GG	AA	AA	AA	AA	GG	CC	GG	CC	GG	TT	CC	TT	TT	CC	GA	CC	GG	TT	GG	TT	TT	CC	TT	GG	TT	TT	AA	GG	GG	GG	AA	TT	CC	TT	CC	AA	CC	CT	CC	AA	GT	CC	TT	GG
BG104_TSP0166_AM1_S166	Pump_station	TT	TT	TT	GG	AG	AA	AA	AA	GG	CC	GA	CC	GG	TT	CC	TT	TA	CT	GG	CC	GG	TC	GG	TT	TT	CC	TT	GG	TT	TT	AA	GG	GG	GG	AA	TT	CC	TT	CC	AA	CC	CT	CC	AC	GG	CC	TT	GG
BG_Mingan_14_TSP0155_AM1_S155	Mingan	TT	TT	TT	GG	AA	AA	AA	AA	GG	CC	GG	CC	GG	TT	CC	TT	TT	CC	GG	CC	GG	TT	GG	TT	TT	CC	TT	GG	TT	TT	AA	GG	GG	GG	AA	TT	CC	TT	CC	AA	CC	CC	CC	AA	GT	CC	TT	GG
BG_Taillon9_f13_TSP0067_AM1_S67	Nunavik_Site9	TT	TT	TT	GG	AA	AA	AA	AA	GG	CC	GG	CC	GG	TT	CC	TT	TT	CC	GG	CC	GG	CC	GG	TT	TT	CC	TT	GG	TT	TT	AA	GG	GG	GG	AA	TT	CC	TT	CC	AA	CC	CC	CC	AA	GG	CC	TT	GG
BG106_TSP0168_AM1_S168	Pump_station	TT	TT	TT	GG	AG	AA	AA	AA	GG	CC	GA	CC	GG	TT	CC	TT	TA	CT	GG	CC	GG	TT	GG	TT	TT	CC	TT	GG	TT	TT	AA	AG	GG	AG	AA	GT	CC	TT	CC	AA	CC	CT	CC	AA	GG	CC	TT	GG
BG_LakeLouise2_15_TSP0172_AM1_S172	Lake_Louise_2	TT	TA	TA	GG	AG	AA	AA	AA	GG	CC	GG	CC	GG	TC	CC	TT	TT	CC	GG	CC	GA	CC	GG	TT	TT	CC	TT	GG	TT	TT	AA	GG	GG	GG	AA	TT	CC	TT	CC	AA	CC	CT	CC	AA	GT	CC	TT	GG
BG_Taillon1_f14_TSP0055_AM1_S55	Nunavik_Site1	TT	TT	TT	GG	AA	AA	AA	AA	GG	CC	GG	CC	GG	TT	CC	TT	TT	CC	GG	CC	GG	TC	GG	TT	TT	CC	TT	GG	TT	TT	AA	GG	GG	GG	AA	TT	CC	TT	CC	AA	CC	CC	CC	AA	GT	CC	TT	GG
BG_LakeLouise1_16_TSP0167_AM1_S167	Lake_Louise_1	TT	TT	TA	GG	AG	AA	AA	AA	GG	CC	GG	CC	GG	TT	CC	TT	TT	CC	GG	CC	GG	TC	GG	TT	TT	CC	TT	GG	TT	TT	AA	GG	GG	GG	AA	TT	CC	TT	CC	AA	CC	CC	CC	AA	GG	CC	TT	GG
BG_Taillon_12_f13_TSP0049_AM1_S49	Nunavik_Site12	TT	TT	TT	GG	AA	AA	AA	AA	GG	CC	GG	CC	GG	TT	CC	TT	TT	CC	GG	CC	GG	TT	GG	TT	TT	CC	TT	GG	TT	TT	AA	GG	GG	GG	AA	TT	CC	TT	CC	AA	CC	CC	CC	AA	GT	CC	TT	GT
BG_LaRonge_6_TSP0115_AM1_S115	Lac_La_Ronge	TT	TT	TT	GT	GG	AA	AA	AA	GG	CC	GG	CC	GA	TC	CC	TG	AA	CT	GG	CG	GG	TC	GG	TA	TT	CC	TT	GA	TA	TT	AC	AG	GA	AG	AA	GT	CT	TT	CC	AA	CC	CC	CT	AA	GG	CC	TT	GG
BG_Taillon3_f10_TSP0097_AM1_S97	Nunavik_Site3	TT	TT	TT	GG	AA	AA	AA	AA	GG	CC	GG	CC	GG	TT	CC	TT	TT	CC	GG	CC	GG	TC	GG	TT	TT	CC	TT	GG	TT	TT	AA	GG	GG	GG	AA	TT	CC	TT	CC	AA	CC	CC	CC	AA	GG	CC	TT	GG
Transtaiga_P3_7_TSP0112_AM1_S112	transtaiga_P3	TT	TT	TT	GG	AA	AA	AA	AA	GG	CC	GG	CC	GG	TT	CC	TT	TT	CC	GG	CC	GG	TC	GG	TT	TT	CC	TT	GG	TT	TT	AA	GG	GG	GG	AA	TT	CC	TA	CC	AA	CC	CT	CC	AA	GT	CC	TT	GG
Bg123_TSP0176_AM1_S176	Latnajaure	TT	TT	TT	GG	GG	AA	AA	AA	GG	CC	GG	CC	GG	TT	CC	TT	AA	TT	GG	CC	GG	TT	GG	TT	TT	CC	TT	GG	TT	TT	AA	AA	GG	AA	AA	GG	CC	TT	CC	AA	GG	TT	CC	AA	GG	GG	TT	GG
BG_WoodBuffalo_2_11_TSP0142_AM1_S142	WoodBuffNatlPark_2	TT	TT	TT	GG	AA	AA	AA	AA	GG	CC	GG	CC	GG	TT	CC	TT	TT	CC	GG	CC	GG	TC	GG	TT	TT	CC	TT	GG	TT	TT	AA	GG	GG	GG	AA	TT	CC	TT	CC	AA	CC	CT	CC	AA	GG	CC	TT	GG
Fermont488_3_TSP0095_AM1_S95	Fermont100km_2	TT	TT	TT	GG	AA	AA	AA	AA	GG	CC	GG	CC	GG	TT	CC	TT	TT	CC	GG	CC	GG	TC	GG	TT	TT	CC	TT	GG	TT	TT	AA	GG	GG	GG	AA	TT	CC	TA	CC	AA	CC	CT	CC	AA	GT	CC	TT	GG
GooseBay_Cside_4_TSP0016_AM1_S16	Goose_Bay_C_side_1	TT	TT	TT	GG	AA	AA	AA	AA	GG	CC	GG	CC	GG	TT	CC	TT	TT	CC	GG	CC	GG	TC	GG	TT	TT	CC	TT	GG	TT	TT	AA	GG	GG	GG	AA	TT	CC	TA	CC	AA	CC	CC	CC	AA	GT	CC	TT	GG
Tulita_P2_1_TSP0016_AM1_S16	Tulita_2	TT	TT	TT	GG	AG	AA	AA	AA	GT	CA	GG	CC	GA	TT	CT	TG	TA	CC	GG	CC	GG	TC	GG	TT	TT	CC	TT	GG	TA	TT	AA	AG	GG	AG	AA	GT	CC	TA	CC	AA	CC	CC	CT	AA	GG	CC	TT	GG
BG79_TSP0150_AM1_S150	Point_Lay	TT	TT	TT	GG	GG	AA	AA	AA	GG	CC	GG	CC	GG	TT	CC	TT	AA	CC	GG	CC	GG	TC	GG	TT	TT	CC	TT	GG	TT	TT	AA	AG	GG	AG	AA	GT	CC	TT	CC	AA	CG	CT	CC	AA	GG	CG	TT	GG
BG_Taillon9_f11_TSP0066_AM1_S66	Nunavik_Site9	TT	TT	TT	GG	AA	AA	AA	AA	GG	CC	GG	CC	GG	TT	CC	TT	TT	CC	GG	CC	GG	TC	GG	TT	TT	CC	TT	GG	TT	TT	AA	GG	GG	GG	AA	TT	CC	TT	CC	AA	CC	CT	CC	AA	GT	CC	TT	GG
BG_WoodBuffalo_2_7_TSP0138_AM1_S138	WoodBuffNatlPark_2	TT	TT	TT	GG	AA	AA	AA	AA	GG	CC	GG	CC	GG	TT	CC	TT	TT	CC	GG	CC	GG	TC	GG	TT	TT	CC	TT	GG	TT	TT	AA	GG	GG	GG	AA	TT	CC	TT	CC	AA	CC	CT	CC	AA	GT	CC	TT	GG
Transtaiga_P4_10_TSP0130_AM1_S130	transtaiga_P4	TT	TT	TT	GG	AA	AA	AA	AA	GG	CC	GG	CC	GG	TT	CC	TT	TT	CC	GG	CC	GG	TT	GG	TT	TT	CC	TT	GG	TT	TT	AA	GG	GG	GG	AA	TT	CC	TT	CC	AA	CC	CC	CC	AA	GT	CC	TT	GG
Transtaiga_P2_14_TSP0104_AM1_S104	transtaiga_P2	TT	TT	TT	GG	AA	AA	AA	AA	GG	CC	GG	CC	GG	TT	CC	TT	TT	CC	GG	CC	GG	TT	GG	TT	TT	CC	TT	GG	TT	TT	AA	GG	GG	GG	AA	TT	CC	TA	CC	AA	CC	CC	CC	AA	GT	CC	TT	GG
Transtaiga_P4_14_TSP0134_AM1_S134	transtaiga_P4	TT	TT	TT	GG	AA	AA	AA	AA	GG	CC	GG	CC	GG	TT	CC	TT	TT	CC	GG	CC	GG	TC	GG	TT	TT	CC	TT	GG	TT	TT	AA	GG	GG	GG	AA	TT	CC	TT	CC	AA	CC	CC	CC	AA	GT	CC	TT	GG
BG_LakeLouise1_15_TSP0166_AM1_S166	Lake_Louise_1	TT	TA	TT	GG	AA	AA	AA	AA	GG	CC	GG	CC	GG	TT	CC	TT	TT	CC	GG	CC	GG	CC	GG	TT	TT	CC	TT	GG	TT	TT	AA	GG	GG	GG	AA	TT	CC	TT	CC	AA	CC	CC	CC	AA	GT	CC	TT	GG
Transtaiga_P3_13_TSP0118_AM1_S118	transtaiga_P3	TT	TT	TT	GG	AA	AA	AA	AA	GG	CC	GG	CC	GG	TT	CC	TT	TT	CC	GG	CC	GG	TC	GG	TT	TT	CC	TT	GG	TT	TT	AA	GG	GG	GG	AA	TT	CC	TT	CC	AA	CC	CC	CC	AA	GT	CC	TT	GG
BG_Elk3_b2_TSP0109_AM1_S109	ElkNtlPark_Site3	TT	TA	TT	GG	AG	AA	AA	AA	GG	CC	GG	CC	GA	TT	CC	TG	TA	CT	GG	CG	GA	TC	GG	TA	TT	CT	TT	GA	TA	TT	AA	AG	GA	AG	AT	GT	CT	TT	CC	AA	CC	CC	CT	AA	GG	CC	TT	GG
BG_Mingan_9_TSP0150_AM1_S150	Mingan	TT	TT	TT	GG	AA	AA	AA	AA	GG	CC	GG	CC	GG	TT	CC	TT	TT	CC	GG	CC	GG	CC	GG	TT	TT	CC	TT	GG	TT	TT	AA	GG	GG	GG	AA	TT	CC	TT	CC	AA	CC	CC	CC	AA	GT	CC	TT	GG
BG_LLouise2_b6_TSP0102_AM1_S102	Lake_Louise_2	TT	TT	TT	GT	AG	AA	AA	AA	GG	CC	GG	CC	GG	TT	CC	TT	TT	CC	GG	CC	GG	CC	GG	TT	TT	CC	TT	GG	TT	TT	AA	GG	GG	GG	AA	TT	CC	TT	CC	AA	CC	CT	CC	AA	GG	CC	TT	GG
DaringLake_P1_12_TSP0012_AM1_S12	Daring_Lake_1	TT	TT	TT	GG	AG	AA	AA	AA	GG	CC	GA	CC	GG	TT	CC	TT	TA	CT	GG	CC	GG	TC	GG	TT	TT	CC	TT	GG	TT	TT	AA	GG	GG	GG	AA	TT	CC	TT	CC	AA	CC	CC	CC	AA	GG	CC	TT	GG
Liardtrail_P3_2_TSP0062_AM1_S62	Liard_Trail_Hwy_3	TT	TT	TT	GG	AG	AA	AA	AA	GG	CC	GG	CC	GA	TT	CC	TG	TA	CT	GG	CC	GG	CC	GG	TT	TT	CC	TT	GG	TT	TT	AA	AG	GG	AG	AA	GT	CC	TT	CC	AA	CC	CC	CC	AA	GT	CC	TT	GG
BG_LakeLouise1_8_TSP0159_AM1_S159	Lake_Louise_1	TT	TT	TA	GG	AG	AA	AA	AA	GG	CC	GG	CC	GG	TT	CC	TT	TT	CC	GG	CC	GG	CC	GG	TT	TT	CC	TT	GG	TT	TT	AA	GG	GG	GG	AA	TT	CC	TT	CC	AA	CC	CC	CC	AA	GT	CC	TC	GG
BG_WoodBuffalo_2_14_TSP0145_AM1_S145	WoodBuffNatlPark_2	TT	TT	TT	GG	AA	AA	AA	AA	GG	CC	GG	CC	GG	TT	CC	TT	TT	CC	GG	CC	GG	CC	GG	TT	TT	CC	TT	GG	TT	TT	AA	GG	GG	GG	AA	TT	CC	TA	CC	AA	CC	CC	CC	AA	GG	CC	TT	GG
BG_WoodBuffalo_2_4_TSP0135_AM1_S135	WoodBuffNatlPark_2	TT	TT	TT	GG	AA	AA	AA	AA	GG	CC	GG	CC	GG	TT	CC	TT	TT	CC	GG	CC	GG	TC	GG	TT	TT	CC	TT	GG	TT	TT	AA	GG	GG	GG	AA	TT	CC	TT	CC	AA	CC	CT	CC	AA	GT	CC	TC	GG
Fermont390_3_TSP0078_AM1_S78	Fermont_1	TT	TT	TT	GG	AA	AA	AA	AA	GG	CC	GG	CC	GG	TT	CC	TT	TT	CC	GG	CC	GG	TC	GG	TT	TT	CC	TT	GG	TT	TT	AA	GG	GG	GG	AA	TT	CC	TA	CC	AA	CC	CT	CC	AA	GT	CC	TT	GG
DaringLake_P1_8_TSP0008_AM1_S8	Daring_Lake_1	TT	TT	TT	GG	AG	AA	AA	AA	GG	CC	GA	CC	GG	TT	CC	TT	TA	CT	GG	CC	GG	TC	GG	TT	TT	CC	TT	GG	TT	TT	AA	GG	GG	GG	AA	TT	CC	TT	CC	AA	CC	CC	CC	AA	GG	CC	TT	GG
Transtaiga_P3_8_TSP0113_AM1_S113	transtaiga_P3	TT	TT	TT	GG	AA	AA	AA	AA	GG	CC	GG	CC	GG	TT	CC	TT	TT	CC	GG	CC	GG	CC	GG	TT	TT	CC	TT	GG	TT	TT	AA	GG	GG	GG	AA	TT	CC	TA	CC	AA	CC	CC	CC	AA	GT	CC	TT	GG
DaringLake_P1_14_TSP0014_AM1_S14	Daring_Lake_1	TT	TT	TT	GG	AG	AA	AA	AA	GG	CC	GA	CC	GG	TT	CC	TT	TA	CT	GG	CC	GG	TC	GG	TT	TT	CC	TT	GG	TT	TT	AA	GG	GG	GG	AA	TT	CC	TT	CC	AA	CC	CT	CC	AA	GG	CC	TC	GG
Transtaiga_P2_12_TSP0102_AM1_S102	transtaiga_P2	TT	TT	TT	GG	AA	AA	AA	AA	GG	CC	GG	CC	GG	TT	CC	TT	TT	CC	GG	CC	GG	CC	GG	TT	TT	CC	TT	GG	TT	TT	AA	GG	GG	GG	AA	TT	CC	TA	CC	AA	CC	CC	CC	AA	GT	CC	TT	GG
BG86_TSP0155_AM1_S155	Howard_Pass	TT	TT	TT	GG	AG	AA	AA	AA	GG	CC	GA	CC	GG	TT	CC	TT	TA	CT	GG	CC	GG	TC	GG	TT	TT	CC	TT	GG	TT	TT	AA	AG	GG	AG	AA	GT	CC	TT	CC	AA	CG	CT	CC	AA	GG	CG	TT	GG
Fermont488_1_TSP0093_AM1_S93	Fermont100km_2	TT	TT	TT	GG	AA	AA	AA	AA	GG	CC	GG	CC	GG	TT	CC	TT	TT	CC	GG	CC	GG	TT	GG	TT	TT	CC	TT	GG	TT	TT	AA	GG	GG	AG	AA	TT	CC	TT	CC	AA	CC	CC	CC	AA	GT	CC	TT	GG
BG_LakeLouise2_12_TSP0169_AM1_S169	Lake_Louise_2	TT	TA	TA	GG	AG	AA	AA	AA	GG	CC	GG	CC	GG	TT	CC	TT	TT	CC	GG	CC	GG	TC	GG	TT	TT	CC	TT	GG	TT	TT	AA	GG	GG	GG	AA	TT	CC	TT	CA	AA	CC	CC	CC	AA	GG	CC	TT	GG
Transtaiga_P1_5_TSP0030_AM1_S30	transtaiga_P1	TT	TT	TT	GG	AA	AA	AA	AA	GG	CC	GG	CC	GG	TT	CC	TT	TT	CC	GG	CC	GG	TC	GG	TT	TT	CC	TT	GG	TT	TT	AA	GG	GG	GG	AA	TT	CC	TA	CC	AA	CC	CT	CC	AA	GT	CC	TT	GG
Transtaiga_P2_8_TSP0098_AM1_S98	transtaiga_P2	TT	TT	TT	GG	AG	AG	AA	AA	GG	CC	GG	CC	GG	TT	CC	TT	TT	CC	GG	CC	GG	TT	GG	TT	TT	CC	TT	GG	TT	TT	AA	GG	GG	GG	AA	TT	CC	TA	CC	AA	CC	CT	CC	AA	GT	CC	TT	GG
BG_LaRonge_3_TSP0113_AM1_S113	Lac_La_Ronge	TT	TT	TT	GG	AG	AA	AA	AA	GG	CC	GG	CC	GA	TT	CC	TG	TA	CT	GG	CG	GG	TC	GG	TA	TT	CC	TT	GG	TT	TT	AA	AG	GG	AG	AA	GT	CT	TT	CC	AA	CC	CC	CC	AA	GG	CC	TT	GG
BG122_TSP0175_AM1_S175	Latnajaure	TT	TT	TT	GG	GG	AA	AA	AA	GG	CC	GG	CC	GG	TT	CC	TT	AA	TT	GG	CC	GG	TT	GG	TT	TT	CC	TT	GG	TT	TT	AA	AA	GG	AA	AA	GG	CC	TT	CC	AA	CC	TT	CC	AA	GG	CC	TT	GG
BG_LakeLouise1_7_TSP0158_AM1_S158	Lake_Louise_1	TT	TT	TT	GG	AA	AA	AA	AA	GG	CC	GG	CC	GG	TT	CC	TT	TT	CC	GG	CC	GA	TC	GG	TT	TT	CC	TT	GG	TT	TT	AA	GG	GG	GG	AA	TT	CC	TT	CC	AA	CC	CT	CC	AA	GT	CC	TT	GG
BG_Taillon9_f6_TSP0062_AM1_S62	Nunavik_Site9	TT	TT	TT	GG	AA	AA	AA	AA	GG	CC	GG	CC	GG	TT	CC	TT	TT	CC	GG	CC	GG	TT	GG	TT	TT	CC	TT	GG	TT	TT	AA	GG	GG	GG	AA	TT	CC	TT	CC	AA	CC	CT	CC	AA	GT	CC	TT	GG
GooseBay_Bike_7_TSP0035_AM1_S35	Goose_Bay_bike_park_3	TT	TT	TT	GG	AA	AA	AA	AA	GG	CC	GG	CC	GG	TT	CC	TT	TT	CC	GG	CC	GG	TC	GG	TT	TT	CC	TT	GG	TT	TT	AA	GG	GG	GG	AA	TT	CC	TA	CC	AA	CC	CC	CC	AA	GT	CC	TT	GG
DaringLake_P1_4_TSP0004_AM1_S4	Daring_Lake_1	TT	TT	TT	GG	AG	AA	AA	AA	GG	CC	GA	CC	GG	TT	CC	TT	TA	CT	GG	CC	GG	TC	GG	TT	TT	CC	TT	GG	TT	TT	AA	GG	GG	GG	AA	TT	CC	TT	CC	AA	CC	CT	CC	AA	GT	CC	TT	GG
Fermont390_16_TSP0091_AM1_S91	Fermont_1	TT	TT	TT	GG	AA	AA	AA	AA	GG	CC	GG	CC	GG	TT	CC	TT	TT	CC	GG	CC	GG	CC	GG	TT	TT	CC	TT	GG	TT	TT	AA	GG	GG	GG	AA	TT	CC	TT	CC	AA	CC	CT	CC	AA	GG	CC	TT	GG
BG_Taillon9_f4_TSP0060_AM1_S60	Nunavik_Site9	TT	TT	TT	GG	AA	AA	AA	AA	GG	CC	GG	CC	GG	TT	CC	TT	TT	CC	GG	CC	GG	TT	GG	TT	TT	CC	TT	GG	TT	TT	AA	GG	GG	GG	AA	TT	CC	TA	CC	AA	CC	CT	CC	AA	GT	CC	TT	GG
Tulita_P2_3_TSP0018_AM1_S18	Tulita_2	TT	TT	TT	GT	AG	AA	AA	AG	GT	CA	GG	CC	GA	TC	CT	TG	TA	CT	GG	CG	GG	TC	GG	TA	TT	CC	TT	GG	TA	TT	AC	AG	GG	AG	AA	GT	CT	TT	CC	AA	CC	CT	CC	AA	GT	CC	TT	GT
BG_Taillon1_f4_TSP0085_AM1_S85	Nunavik_Site1	TT	TT	TT	GG	AA	AA	AA	AA	GG	CC	GG	CC	GG	TT	CC	TT	TT	CC	GG	CC	GG	TT	GG	TT	TT	CC	TT	GG	TT	TT	AA	GG	GG	GG	AA	TT	CC	TT	CC	AA	CC	CT	CC	AA	GT	CC	TT	GG
GooseBay_Bike_11_TSP0039_AM1_S39	Goose_Bay_bike_park_3	TT	TT	TT	GT	AG	AG	AA	AA	GG	CC	GG	CC	GG	TC	CC	TT	TA	CC	GG	CC	GG	TC	GG	TT	TT	CC	TT	GG	TT	TT	AA	GG	GG	GG	AA	TT	CC	TT	CC	AA	CC	CT	CC	AA	GT	CC	TT	GG
BG147_TSP0184_AM1_S184	Kluane1	TT	TT	TT	GG	AA	AA	AA	AA	GG	CC	GG	CC	GG	TT	CC	TT	TT	CC	GG	CC	GG	CC	GG	TT	TT	CC	TT	GG	TT	TT	AA	AG	GG	AG	AA	GT	CC	TT	CC	AA	CC	CT	CC	AA	GT	CC	TT	GG
DaringLake_P1_2_TSP0002_AM1_S2	Daring_Lake_1	TT	TA	TT	GG	AG	AA	AA	AA	GG	CC	GA	CC	GG	TT	CC	TT	TA	CT	GG	CC	GG	TC	GG	TT	TT	CC	TT	GG	TT	TT	AA	GG	GG	GG	AA	TT	CC	TT	CC	AA	CC	CT	CC	AA	GG	CC	TT	GG
BG88_TSP0157_AM1_S157	Howard_Pass	TT	TT	TT	GG	GG	AA	AA	AA	GG	CC	GA	CC	GG	TT	CC	TT	AA	CT	GG	CC	GG	TT	GG	TT	TT	CC	TT	GG	TT	TT	AA	AG	GG	AG	AA	GT	CC	TT	CC	AA	CG	CT	CC	AC	GG	CG	TT	GG
GooseBay_Bike_13_TSP0041_AM1_S41	Goose_Bay_bike_park_3	TT	TT	TT	GG	AA	AA	AA	AA	GG	CC	GG	CC	GG	TT	CC	TT	TT	CC	GG	CC	GG	TC	GG	TT	TT	CC	TT	GG	TT	TT	AA	GG	GG	GG	AA	TT	CC	TA	CC	AA	CC	CT	CC	AA	GT	CC	TT	GG
BG_LaRonge_9_TSP0117_AM1_S117	Lac_La_Ronge	TA	TT	TT	GG	AG	AA	AA	AA	GG	CC	GG	CC	GA	TT	CC	TG	TA	CT	GG	CG	GG	TT	GG	TA	TT	CC	TT	GA	TA	TT	AC	AG	GA	AG	AA	GT	CC	TT	CC	AA	CC	CC	CT	AA	GG	CC	TT	GG
BG121_TSP0174_AM1_S174	Ritsem	TT	TT	TT	GG	GG	AA	AA	AA	GG	CC	GG	CC	GG	TT	CC	TT	AA	TT	GG	CC	GG	TT	GG	TT	TT	CC	TT	GG	TT	TT	AA	AA	GG	AA	AA	GG	CC	TT	CC	AA	GG	CT	CC	AA	GG	CG	TT	GG
BG153_TSP0189_AM1_S189	Mt_Albert	TT	TT	TT	GG	AA	AA	AA	AA	GG	CC	GG	CC	GG	TT	CC	TT	TT	CC	GG	CC	GG	TT	GG	TT	TT	CC	TT	GG	TT	TT	AA	GG	GG	GG	AA	TT	CC	TT	CC	AA	CC	CT	CC	AA	GT	CC	TT	GG
BG_Elk3_b5_TSP0112_AM1_S112	ElkNtlPark_Site3	TT	TA	TT	GG	AG	AA	AA	AA	GG	CC	GG	CC	GG	TC	CC	TG	TA	CT	GG	CG	GG	TC	GG	TA	TT	CT	TA	GA	TT	TT	AA	AG	GG	AA	AT	GT	CT	TT	CC	AA	CC	CT	CC	AA	GT	CC	TT	GG
Transtaiga_P1_13_TSP0040_AM1_S40	transtaiga_P1	TT	TT	TT	GG	AA	AA	AA	AA	GG	CC	GG	CC	GG	TT	CC	TT	TT	CC	GA	CC	GG	TT	GG	TT	TT	CC	TT	GG	TT	TT	AA	GG	GG	GG	AA	TT	CC	TT	CC	AA	CC	CT	CC	AA	GT	CC	TT	GG
GooseBay_Bike_10_TSP0038_AM1_S38	Goose_Bay_bike_park_3	TT	TT	TT	GG	AA	AA	AA	AA	GG	CC	GG	CC	GG	TT	CC	TT	TT	CC	GG	CC	GG	TC	GG	TT	TT	CC	TT	GG	TT	TT	AA	GG	GG	GG	AA	TT	CC	TT	CC	AA	CC	CT	CC	AA	GT	CC	TT	GG
Transtaiga_P2_7_TSP0097_AM1_S97	transtaiga_P2	TT	TT	TA	GG	AA	AA	AA	AA	GG	CC	GG	CC	GG	TT	CC	TT	TT	CC	GG	CC	GG	TC	GG	TT	TT	CC	TT	GG	TT	TT	AA	GG	GG	GG	AA	TT	CC	TA	CC	AA	CC	CT	CC	AA	GT	CC	TC	GG
BG77_TSP0148_AM1_S148	Point_Lay	TT	TT	TT	GG	AG	AA	AA	AA	GG	CC	GG	CC	GG	TT	CC	TT	TA	CC	GG	CC	GG	TT	GG	TT	TT	CC	TT	GG	TT	TT	AA	AA	GG	AA	AA	GG	CC	TT	CC	AA	CG	CT	CC	AA	GG	CG	TT	GG
Transtaiga_P1_12_TSP0039_AM1_S39	transtaiga_P1	TT	TT	TT	GG	AA	AA	AA	AA	GG	CC	GG	CC	GG	TT	CC	TT	TT	CC	GG	CC	GG	CC	GG	TT	TT	CC	TT	GG	TT	TT	AA	GG	GG	GG	AA	TT	CC	TT	CC	AA	CC	CC	CC	AA	GT	CC	TT	GG
BG_LLouise2_b8_TSP0104_AM1_S104	Lake_Louise_2	TT	TT	TT	GG	AA	AA	AA	AA	GG	CC	GG	CC	GG	TT	CC	TT	TT	CC	GG	CC	GG	TT	GG	TT	TT	CC	TT	GG	TT	TT	AA	GG	GG	GG	AA	TT	CC	TT	CC	AA	CC	CT	CC	AA	GT	CC	TT	GG
DaringLake_P1_13_TSP0013_AM1_S13	Daring_Lake_1	TT	TT	TT	GG	AG	AA	AA	AA	GG	CC	GA	CC	GG	TT	CC	TT	TA	CT	GG	CC	GG	TC	GG	TT	TT	CC	TT	GG	TT	TT	AA	GG	GG	GG	AA	TT	CC	TT	CC	AA	CC	CC	CC	AC	GG	CC	TT	GG
FortGoodHope_2_TSP0042_AM1_S42	Fort_Good_Hope_2	TT	TT	TT	GT	AG	AA	AA	AA	GG	CC	GA	CC	GA	TC	CC	TG	TA	CT	GG	CG	GG	TC	GG	TA	TT	CC	TT	GG	TA	TT	AA	AG	GG	AG	AA	GT	CC	TT	CC	AA	CC	CT	CT	AA	GT	CC	TT	GG
BG81_TSP0151_AM1_S151	Kivalina	TT	TT	TT	GG	GG	AG	AA	AA	GG	CC	GG	CC	GG	TT	CC	TT	AA	CT	GG	CC	GG	TC	GG	TT	TT	CC	TT	GG	TT	TT	AA	AA	GG	AA	AA	GG	CC	TT	CC	AA	CG	CT	CC	AA	GT	CG	TT	GG
BG_LakeLouise1_5_TSP0025_AM1_S25	Lake_Louise_1	TT	TT	TT	GG	AG	AA	AA	AA	GG	CC	GG	CC	GG	TT	CC	TT	TT	CC	GG	CC	GG	TC	GG	TT	TT	CC	TT	GG	TT	TT	AA	GG	GG	GG	AA	TT	CC	TA	CA	AA	CC	CT	CC	AA	GG	CC	TT	GG
LiardTrails_Hwy2_P2_8_TSP0165_AM1_S165	Liard_Trail_Hwy_2	NA	NA	NA	NA	NA	NA	NA	NA	NA	NA	NA	NA	NA	NA	NA	NA	NA	CT	GG	CG	GA	TC	GG	TT	TT	CC	TT	GG	TA	TT	AA	AG	GG	AG	AA	GT	CC	TA	CC	AA	CC	CT	CT	AA	GG	CC	TT	GG
BG_LaRonge_15_TSP0121_AM1_S121	Lac_La_Ronge	TT	TT	TA	GG	AG	AA	AA	AA	GG	CC	GG	CC	GA	TT	CC	TG	TA	CT	GG	CC	GG	TC	GG	TT	TT	CC	TT	GA	TT	TT	AA	AG	GA	AG	AA	GT	CC	TT	CC	AA	CC	CC	CC	AA	GG	CC	TT	GG
GooseBay_Bike_4_TSP0032_AM1_S32	Goose_Bay_bike_park_3	TT	TT	TT	GG	AA	AA	AA	AA	GG	CC	GG	CC	GG	TT	CC	TT	TT	CC	GG	CC	GG	TC	GG	TT	TT	CC	TT	GG	TT	TT	AA	GG	GG	GG	AA	TT	CC	TT	CC	AA	CC	CT	CC	AA	GT	CC	TT	GG
BG127_TSP0179_AM1_S179	Disko	TT	TT	TT	GG	GG	AA	AA	AA	GG	CC	GG	CC	GG	TT	CC	TT	AA	CC	GG	CC	GG	TT	GG	TT	TT	CC	TT	GG	TT	TT	AA	AA	GG	AA	AA	GG	CC	TT	CC	AA	GG	TT	CC	AA	GG	GG	TT	GG
BG_LakeLouise1_2_TSP0022_AM1_S22	Lake_Louise_1	TT	TT	TA	GG	AG	AA	AA	AA	GG	CC	GG	CC	GG	TT	CC	TT	TT	CC	GG	CC	GG	CC	GG	TT	TT	CC	TT	GG	TT	TT	AA	GG	GG	GG	AA	TT	CC	TT	CC	AA	CC	CT	CC	AA	GT	CC	TT	GG
Transtaiga_P1_3_TSP0028_AM1_S28	transtaiga_P1	TT	TT	TT	GG	AA	AA	AA	AA	GG	CC	GG	CC	GG	TT	CC	TT	TT	CC	GG	CC	GG	TT	GG	TT	TT	CC	TT	GG	TT	TT	AA	GG	GG	GG	AA	TT	CC	TA	CC	AA	CC	CC	CC	AA	GT	CC	TT	GG
Transtaiga_P1_4_TSP0029_AM1_S29	transtaiga_P1	TT	TT	TT	GG	AA	AA	AA	AA	GG	CC	GG	CC	GG	TT	CC	TT	TT	CC	GA	CC	GG	TT	GG	TT	TT	CC	TT	GG	TT	TT	AA	GG	GG	GG	AA	TT	CC	TT	CC	AA	CC	CC	CC	AA	GT	CC	TT	GG
BG_LakeLouise2_17_TSP0174_AM1_S174	Lake_Louise_2	TT	TT	TT	GG	AA	AA	AA	AA	GG	CC	GG	CC	GG	TT	CC	TT	TT	CC	GG	CC	GA	CC	GG	TT	TT	CC	TT	GG	TT	TT	AA	GG	GG	GG	AA	TT	CC	TA	CC	AA	CC	CC	CC	AA	GG	CC	TT	GG
BG_Taillon3_f1_TSP0091_AM1_S91	Nunavik_Site3	TT	TT	TT	GG	AA	AA	AA	AA	GG	CC	GG	CC	GG	TT	CC	TT	TT	CC	GG	CC	GG	CC	GG	TT	TT	CC	TT	GG	TT	TT	AA	GG	GG	GG	AA	TT	CC	TT	CC	AA	CC	CT	CC	AA	GG	CC	TT	GG
BG_WoodBuffalo_1_4_TSP0124_AM1_S124	WoodBuffNatlPark_1	TT	TT	TT	GG	AG	AA	AA	AA	GG	CC	GG	CC	GA	TT	CC	TG	TA	CC	GG	CC	GG	TT	GG	TT	TT	CC	TT	GG	TT	TT	AA	GG	GG	GG	AA	TT	CC	TT	CC	AA	CC	CC	CC	AA	GT	CC	TT	GG
BG124_TSP0177_AM1_S177	Latnajaure	TT	TT	TT	GG	GG	AA	AA	AA	GG	CC	GG	CC	GG	TT	CC	TT	AA	TT	GG	CC	GG	TT	GG	TT	TT	CC	TT	GG	TT	TT	AA	AA	GG	AA	AA	GG	CC	TT	CC	AA	CG	TT	CC	AA	GG	CG	TT	GG
BG156_TSP0191_AM1_S191	Mt_Jacques_Cartier	TT	TT	TT	GG	AA	AA	AA	AA	GG	CC	GG	CC	GG	TT	CC	TT	TT	CC	GG	CC	GG	CC	GG	TT	TT	CC	TT	GG	TT	TT	AA	GG	GG	GG	AA	TT	CC	TT	CC	AA	CC	CT	CC	AA	GT	CC	TT	GG
BG_LakeLouise2_16_TSP0173_AM1_S173	Lake_Louise_2	TT	TT	TT	GG	AG	AA	AA	AA	GG	CC	GG	CC	GG	TT	CC	TT	TT	CC	GG	CC	GA	CC	GG	TT	TT	CC	TT	GG	TT	TT	AA	GG	GG	GG	AA	TT	CC	TT	CC	AA	CC	CT	CC	AA	GT	CC	TT	GG
Fermont390_15_TSP0090_AM1_S90	Fermont_1	TT	TT	TT	GG	AA	AA	AA	AA	GG	CC	GG	CC	GG	TT	CC	TT	TT	CC	GG	CC	GG	TC	GG	TT	TT	CC	TT	GG	TT	TT	AA	GG	GG	GG	AA	TT	CC	TT	CC	AA	CC	CT	CC	AA	GT	CC	TT	GG
GooseBay_Cside_12_TSP0025_AM1_S25	Goose_Bay_C_side_1	NA	NA	NA	NA	NA	NA	NA	NA	NA	NA	NA	NA	NA	NA	NA	NA	NA	CC	GG	CC	GG	TC	GG	TT	TT	CC	TT	GG	TT	TT	AA	GG	GG	GG	AA	TT	CC	TA	CC	AA	CC	CT	CC	AA	GT	CC	TT	GT
BG22_TSP0130_AM1_S130	Churchill	NA	NA	NA	NA	NA	NA	NA	NA	NA	NA	NA	NA	NA	NA	NA	NA	NA	CT	GG	CG	GG	TT	GG	TA	TT	CC	TT	GG	TT	TG	AA	AG	GG	AG	AA	TT	CC	TT	CC	AA	CC	CC	CT	AA	GG	CC	TT	GG
BG_Taillon9_f8_TSP0064_AM1_S64	Nunavik_Site9	TT	TT	TT	GG	AA	AA	AA	AA	GG	CC	GG	CC	GG	TT	CC	TT	TT	CC	GG	CC	GG	CC	GG	TT	TT	CC	TT	GG	TT	TT	AA	GG	GG	GG	AA	TT	CC	TT	CC	AA	CC	CC	CC	AA	GT	CC	TT	GG
BG_Mingan_12_TSP0153_AM1_S153	Mingan	TT	TT	TT	GT	AG	AA	AA	AA	GG	CC	GG	CC	GG	TC	CC	TT	TA	CC	GG	CC	GG	TT	GG	TT	TT	CC	TT	GG	TT	TT	AA	GG	GG	GG	AA	TT	CC	TT	CC	AA	CC	CC	CC	AA	GT	CC	TT	GG
BG_Taillon3_f11_TSP0084_AM1_S84	Nunavik_Site3	TT	TT	TT	GG	AG	AA	AA	AA	GG	CC	GA	CC	GG	TT	CC	TT	TA	CT	GG	CC	GG	TC	GG	TT	TT	CC	TT	GG	TT	TT	AA	GG	GG	GG	AA	TT	CC	TT	CC	AA	CC	CC	CC	AA	GT	CC	TT	GG
BG_WoodBuffalo_1_14_TSP0131_AM1_S131	WoodBuffNatlPark_1	TT	TT	TT	GG	AA	AA	AA	AG	GG	CC	GG	CC	GG	TT	CC	TT	TT	CC	GG	CC	GG	TC	GG	TT	TT	CC	TT	GG	TT	TT	AA	GG	GG	GG	AA	TT	CC	TT	CC	AA	CC	CC	CC	AA	GT	CC	TT	GG
BG_LLouise2_b11_TSP0107_AM1_S107	Lake_Louise_2	TT	TT	TT	GG	AA	AA	AA	AA	GG	CC	GG	CC	GG	TT	CC	TT	TT	CC	GG	CC	GG	TC	GG	TT	TT	CC	TT	GG	TT	TT	AA	GG	GG	GG	AA	TT	CC	TT	CC	AA	CC	CC	CC	AA	GT	CC	TT	GG
BG151_TSP0187_AM1_S187	Kluane2	TT	TT	TT	GG	AG	AA	AA	AA	GG	CC	GG	CC	GG	TT	CC	TT	TT	CT	GG	CC	GG	CC	GG	TT	TT	CC	TT	GG	TT	TT	AA	GG	GG	GG	AA	TT	CC	TA	CC	AA	CC	CC	CC	AA	GT	CC	TT	GG
Decline_1_TSP0031_AM1_S31	Deline_1	TT	TT	TT	GG	AA	AA	AA	AA	GG	CC	GG	CC	GG	TT	CC	TT	TT	CC	GG	CC	GG	CC	GG	TT	TT	CC	TT	GG	TT	TT	AA	GG	GG	GG	AA	TT	CC	TT	CC	AA	CC	CT	CC	AA	GT	CC	TT	GG
BG_LakeLouise1_14_TSP0165_AM1_S165	Lake_Louise_1	TT	TT	TA	GG	AG	AA	AA	AA	GG	CC	GG	CC	GG	TT	CC	TT	TT	CC	GG	CC	GG	CC	GG	TT	TT	CC	TT	GG	TT	TT	AA	GG	GG	GG	AA	TT	CC	TT	CC	AA	CC	CT	CC	AA	GG	CC	TT	GG
Fermont390_10_TSP0085_AM1_S85	Fermont_1	TT	TT	TT	GG	AA	AA	AA	AA	GG	CC	GG	CC	GG	TT	CC	TT	TT	CC	GG	CC	GG	TC	GG	TT	TT	CC	TT	GG	TT	TT	AA	GG	GG	GG	AA	TT	CC	TT	CC	AA	CC	CC	CC	AA	GT	CC	TT	GG
GooseBay_Bike_15_TSP0043_AM1_S43	Goose_Bay_bike_park_3	TT	TT	TT	GG	AA	AA	AA	AA	GG	CC	GG	CC	GG	TT	CC	TT	TT	CC	GG	CC	GG	TC	GG	TT	TT	CC	TT	GG	TT	TT	AA	GG	GG	GG	AA	TT	CC	TT	CC	AA	CC	CT	CC	AA	GT	CC	TT	GG
GooseBay_Cside_9_TSP0022_AM1_S22	Goose_Bay_C_side_1	TT	TT	TT	GG	AA	AA	AA	AA	GG	CC	GG	CC	GG	TT	CC	TT	TT	CC	GA	CC	GG	TT	GG	TT	TT	CC	TT	GG	TT	TT	AA	GG	GG	GG	AA	TT	CC	TT	CC	AA	CC	CT	CC	AA	GT	CC	TT	GG
BG_LakeLouise2_18_TSP0175_AM1_S175	Lake_Louise_2	TT	TA	TT	GG	AA	AA	AA	AA	GG	CC	GG	CC	GG	TT	CC	TT	TT	CC	GG	CC	GG	TT	GG	TT	TT	CC	TT	GG	TT	TT	AA	GG	GG	GG	AA	TT	CC	TT	CA	AA	CC	CT	CC	AA	GT	CC	TC	GG
BG_WoodBuffalo_1_13_TSP0130_AM1_S130	WoodBuffNatlPark_1	TT	TA	TT	GG	AA	AG	AA	AA	GG	CC	GG	CC	GG	TT	CC	TT	TT	CT	GG	CC	GG	TC	GG	TT	TT	CC	TT	GG	TT	TT	AA	GG	GG	AG	AA	TT	CC	TT	CC	AA	CC	CT	CC	AA	GT	CC	TC	GG
BG82_TSP0152_AM1_S152	Kivalina	TT	TT	TT	GG	GG	AA	AA	AA	GG	CC	GG	CC	GG	TT	CC	TT	AA	CT	GG	CC	GG	TT	GG	TT	TT	CC	TT	GG	TT	TT	AA	AA	GG	AA	AA	GG	CC	TT	CC	AA	GG	TT	CC	AA	GG	GG	TT	GG
Fermont390_14_TSP0089_AM1_S89	Fermont_1	TT	TT	TT	GG	AA	AA	AA	AA	GG	CC	GG	CC	GG	TT	CC	TT	TT	CC	GG	CC	GG	TC	GG	TT	TT	CC	TT	GG	TT	TT	AA	GG	GG	GG	AA	TT	CC	TT	CC	AA	CC	CT	CC	AA	GT	CC	TT	GG
BG_Taillon3_f6_TSP0095_AM1_S95	Nunavik_Site3	TT	TT	TT	GG	GG	AA	AA	AA	GG	CC	AA	CC	GG	TT	CC	TT	AA	CT	GG	CC	GG	TT	GG	TT	TT	CC	TT	GG	TT	TT	AA	GG	GG	GG	AA	TT	CC	TT	CC	AA	CC	CT	CC	AC	GG	CC	TT	GG
BG21_TSP0129_AM1_S129	Whitehorse	TT	TT	TT	GG	AG	AA	AA	AA	GG	CC	GG	CC	GG	TT	CC	TT	TT	CC	GG	CC	GA	CC	GG	TT	TT	CC	TT	GG	TT	TT	AA	GG	GG	GG	AA	TT	CC	TT	CC	AA	CC	CT	CC	AA	GT	CC	TT	GG
BG146_TSP0183_AM1_S183	Kluane1	TT	TT	TT	GG	AA	AA	AA	AA	GG	CC	GG	CC	GG	TT	CC	TT	TT	CC	GG	CC	GG	TC	GG	TT	TT	CC	TT	GG	TT	TT	AA	GG	GG	GG	AA	TT	CC	TT	CC	AA	CC	CT	CC	AA	GT	CC	TT	GG
BG_Taillon1_f10_TSP0090_AM1_S90	Nunavik_Site1	TT	TT	TT	GG	AA	AA	AA	AA	GG	CC	GG	CC	GG	TT	CC	TT	TT	CC	GG	CC	GG	TT	GG	TT	TT	CC	TT	GG	TT	TT	AA	GG	GG	GG	AA	TT	CC	TT	CC	AA	CC	CT	CC	AA	GT	CC	TT	GG
BG_LaRonge_12_TSP0118_AM1_S118	Lac_La_Ronge	TT	TT	TT	GG	AG	AA	AA	AA	GG	CC	GA	CC	GA	TT	CC	TG	TA	CT	GG	CC	GA	TC	GG	TT	TT	CC	TT	GG	TA	TT	AA	AG	GG	AA	AA	GT	CT	TT	CC	AA	CC	CC	CT	AA	GG	CC	TT	GG
Fermont390_8_TSP0083_AM1_S83	Fermont_1	TT	TT	TT	GG	AA	AA	AA	AA	GG	CC	GG	CC	GG	TT	CC	TT	TT	CC	GG	CC	GG	TC	GG	TT	TT	CC	TT	GG	TT	TT	AA	GG	GG	GG	AA	TT	CC	TT	CC	AA	CC	CT	CC	AA	GT	CC	TT	GG
GooseBay_Cside_13_TSP0026_AM1_S26	Goose_Bay_C_side_1	TT	TT	TT	GG	AG	AA	AA	AA	GG	CC	GG	CC	GG	TT	CC	TT	TT	CC	GG	CC	GG	TC	GG	TT	TT	CC	TT	GG	TT	TT	AA	GG	GG	GG	AA	TT	CC	TT	CC	AA	CC	CT	CC	AA	GT	CC	TT	GG
BG_Taillon_12_f15_TSP0051_AM1_S51	Nunavik_Site12	TT	TT	TT	GG	AA	AA	AA	AA	GG	CC	GG	CC	GG	TT	CC	TT	TT	CC	GG	CC	GG	TC	GG	TT	TT	CC	TT	GG	TT	TT	AA	GG	GG	GG	AA	TT	CC	TT	CC	AA	CC	CC	CC	AA	GG	CC	TT	GG
BG_LaRonge_13_TSP0119_AM1_S119	Lac_La_Ronge	TT	TA	TT	GG	AA	AA	AA	AA	GG	CC	GG	CC	GG	TT	CC	TT	TT	CC	GG	CG	GG	TC	GG	TA	TT	CC	TT	GA	TA	TT	AA	AG	GA	AG	AA	GT	CC	TT	CC	AA	CC	CC	CT	AA	GG	CC	TT	GG
BG_Mingan_11_TSP0152_AM1_S152	Mingan	TT	TT	TT	GG	AA	AG	AA	AA	GG	CC	GG	CC	GG	TT	CC	TT	TT	CC	GG	CC	GG	TT	GG	TT	TT	CC	TT	GG	TT	TT	AA	GG	GG	GG	AA	TT	CC	TT	CC	AA	CC	CC	CC	AA	GT	CC	TT	GG
GooseBay_Bike_5_TSP0033_AM1_S33	Goose_Bay_bike_park_3	TT	TT	TT	GG	AG	AA	AA	AA	GG	CC	GG	CC	GG	TT	CC	TT	TT	CC	GG	CC	GG	TC	GG	TT	TT	CC	TT	GG	TT	TT	AA	GG	GG	GG	AA	TT	CC	TA	CC	AA	CC	CT	CC	AA	GT	CC	TT	GG
BG_Taillon_12_f12_TSP0192_AM1_S192	Nunavik_Site12	TT	TT	TT	GG	AA	AA	AA	AA	GG	CC	GG	CC	GG	TT	CC	TT	TT	CC	GG	CC	GG	TC	GG	TT	TT	CC	TT	GG	TT	TT	AA	GG	GG	GG	AA	TT	CC	TT	CC	AA	CC	CT	CC	AA	GT	CC	TT	GT
BG_Taillon9_f9_TSP0065_AM1_S65	Nunavik_Site9	TT	TT	TT	GG	AA	AG	AA	AA	GG	CC	GG	CC	GA	TC	CC	TT	TT	CC	GG	CC	GG	TT	GG	TT	TT	CC	TT	GG	TT	TT	AA	GG	GG	AG	AA	TT	CC	TA	CC	AA	CC	CT	CC	AA	GT	CC	TT	GG
BG115_3_Churchill_site_2_feuille_TSP0089_AM1_S89	Churchill_2	TT	TT	TT	GG	AG	AA	AA	AA	GG	CC	GG	CC	GA	TT	CC	TG	TA	CT	GG	CG	GG	TC	GG	TA	TT	CC	TA	GG	TA	TT	AA	AG	GG	AG	AA	GT	CC	TT	CC	AA	CC	CC	CC	AA	GG	CC	TT	GG
BG_Taillon1_f13_TSP0054_AM1_S54	Nunavik_Site1	TT	TT	TT	GG	AA	AA	AA	AA	GG	CC	GG	CC	GG	TT	CC	TT	TT	CC	GG	CC	GG	TC	GG	TT	TT	CC	TT	GG	TT	TT	AA	GG	GG	GG	AA	TT	CC	TA	CC	AA	CC	CT	CC	AA	GG	CC	TT	GT
Liardtrail_P3_13_TSP0073_AM1_S73	Liard_Trail_Hwy_3	TT	TA	TT	GG	AG	AA	AA	AA	GT	CA	GG	CC	GA	TT	CT	TG	TA	CT	GG	CC	GG	TC	GG	TT	TT	CC	TT	GG	TT	TT	AA	AG	GG	AG	AA	GT	CC	TT	CC	AA	CC	CT	CC	AA	GG	CC	TT	GG
BG108_TSP0170_AM1_S170	Sag	TT	TT	TT	GG	AG	AA	AA	AA	GG	CC	GG	CC	GG	TT	CC	TT	TA	CT	GG	CC	GG	TC	GG	TT	TT	CC	TT	GG	TT	TT	AA	AA	GG	AA	AA	GG	CC	TT	CC	AA	CG	CT	CC	AA	GT	CG	TT	GG
BG_Taillon9_f2_TSP0058_AM1_S58	Nunavik_Site9	TT	TT	TT	GG	AA	AA	AA	AA	GG	CC	GG	CC	GG	TT	CC	TT	TT	CC	GG	CC	GG	TC	GG	TT	TT	CC	TT	GG	TT	TT	AA	GG	GG	GG	AA	TT	CC	TT	CC	AA	CC	CC	CC	AA	GG	CC	TT	GG
BG_TRG3_f6_TSP0072_AM1_S72	Nunavik_TRG_3	TT	TT	TT	GG	AA	AA	AA	AA	GG	CC	GG	CC	GG	TT	CC	TT	TT	CC	GG	CC	GG	CC	GG	TT	TT	CC	TT	GG	TT	TT	AA	GG	GG	GG	AA	TT	CC	TT	CC	AA	CC	CT	CC	AA	GT	CC	TT	GT
BG_LLouise2_b3_TSP0099_AM1_S99	Lake_Louise_2	TT	TT	TT	GG	AA	AA	AA	AA	GG	CC	GG	CC	GG	TT	CC	TT	TT	CC	GG	CC	GG	CC	GG	TT	TT	CC	TT	GG	TT	TT	AA	GG	GG	GG	AA	TT	CC	TT	CC	AA	CC	CT	CC	AA	GT	CC	TT	GG
BG_Mingan_15_TSP0156_AM1_S156	Mingan	TT	TT	TT	GG	AA	AA	AA	AA	GG	CC	GG	CC	GG	TT	CC	TT	TT	CC	GG	CC	GG	TC	GG	TT	TT	CC	TT	GG	TT	TT	AA	GG	GG	GG	AA	TT	CC	TT	CC	AA	CC	CT	CC	AA	GT	CC	TT	GG
Transtaiga_P1_11_TSP0037_AM1_S37	transtaiga_P1	TT	TT	TT	GG	AA	AA	AA	AA	GG	CC	GG	CC	GG	TT	CC	TT	TT	CC	GG	CC	GG	TT	GG	TT	TT	CC	TT	GG	TT	TT	AA	GG	GA	GG	AA	TT	CC	TA	CC	AA	CC	CC	CC	AA	GT	CC	TT	GT
Normanwells_P1_6_TSP0148_AM1_S148	Norman_Wells_1	NA	NA	NA	NA	NA	NA	NA	NA	NA	NA	NA	NA	NA	NA	NA	NA	NA	CT	GG	CC	GG	TC	GG	TT	TT	CC	TT	GG	TT	TT	AA	GG	GG	GG	AA	TT	CC	TA	CC	AA	CC	CT	CT	AA	GT	CC	TT	GG
BG_Taillon3_f2_TSP0092_AM1_S92	Nunavik_Site3	TT	TT	TT	GG	AG	AA	AA	AA	GG	CC	GA	CC	GG	TT	CC	TT	TA	CT	GG	CC	GG	TC	GG	TT	TT	CC	TT	GG	TT	TT	AA	GG	GG	GG	AA	TT	CC	TT	CC	AA	CC	CT	CC	AC	GT	CC	TT	GG
Liardtrail_P3_4_TSP0064_AM1_S64	Liard_Trail_Hwy_3	TT	TT	TT	GG	GG	AA	AG	AA	GG	CC	GG	CC	AA	TT	CC	GG	AA	CT	GG	CC	GG	TC	GG	TT	TT	CC	TT	GG	TA	TT	AA	AG	GG	AG	AA	GT	CC	TT	CC	AA	CC	CT	CC	AA	GG	CC	TT	GT
Tulita_P2_4_TSP0019_AM1_S19	Tulita_2	NA	NA	NA	NA	NA	NA	NA	NA	NA	NA	NA	NA	NA	NA	NA	NA	NA	CC	GA	CC	GG	TC	GG	TT	TT	CC	TT	GG	TT	TG	AA	GG	GG	AG	AA	TT	CC	TT	CC	AA	CC	CT	CC	AA	GT	CC	TT	GT
Fermont390_13_TSP0088_AM1_S88	Fermont_1	TT	TT	TT	GG	AA	AA	AA	AA	GG	CC	GG	CC	GA	TT	CC	TG	TA	CC	GG	CC	GG	TT	GG	TT	TT	CC	TT	GG	TT	TT	AA	GG	GG	GG	AA	TT	CC	TT	CC	AA	CC	CT	CC	AA	GT	CC	TT	GG
BG152_TSP0188_AM1_S188	Mt_Albert	TT	TT	TT	GG	AA	AA	AA	AA	GG	CC	GG	CC	GG	TT	CC	TT	TT	CC	GG	CC	GG	TT	GG	TT	TT	CC	TT	GG	TT	TT	AA	GG	GG	GG	AA	TT	CC	TA	CC	AA	CC	CT	CC	AA	GT	CC	TT	GT
BG_Mingan_8_TSP0149_AM1_S149	Mingan	TT	TT	TT	GG	AA	AA	AA	AA	GG	CC	GG	CC	GG	TT	CC	TT	TT	CC	GG	CC	GG	TC	GG	TT	TT	CC	TT	GG	TT	TT	AA	GG	GG	GG	AA	TT	CC	TT	CC	AA	CC	CC	CC	AA	GT	CC	TT	GG
BG_Taillon1_f5_TSP0086_AM1_S86	Nunavik_Site1	TT	TT	TT	GG	AG	AA	AA	AA	GG	CC	GA	CC	GG	TT	CC	TT	TA	CT	GG	CC	GG	TT	GG	TT	TT	CC	TT	GG	TT	TT	AA	GG	GG	GG	AA	TT	CC	TT	CC	AA	CC	CT	CC	AC	GT	CC	TT	GG
BG_Taillon1_f1_TSP0082_AM1_S82	Nunavik_Site1	TT	TT	TT	GG	AA	AG	AA	AA	GG	CC	GG	CC	GG	TT	CC	TT	TT	CC	GG	CC	GG	TT	GG	TT	TT	CC	TT	GG	TT	TT	AA	GG	GG	GG	AA	TT	CC	TT	CC	AA	CC	CT	CC	AA	GT	CC	TT	GG
BG_WoodBuffalo_2_13_TSP0144_AM1_S144	WoodBuffNatlPark_2	TT	TT	TT	GG	AA	AA	AA	AA	GG	CC	GG	CC	GG	TT	CC	TT	TT	CC	GG	CC	GG	CC	GG	TT	TT	CC	TT	GG	TT	TT	AA	GG	GG	GG	AA	TT	CC	TT	CC	AA	CC	CT	CC	AA	GT	CC	TT	GG
BG_Taillon_12_f10_TSP0190_AM1_S190	Nunavik_Site12	NA	NA	NA	NA	NA	NA	NA	NA	NA	NA	NA	NA	NA	NA	NA	NA	NA	CC	GG	CC	GG	TC	GG	TT	TT	CC	TT	GG	TT	TT	AA	GG	GG	GG	AA	TT	CC	TA	CC	AA	CC	CT	CC	AA	GT	CC	TT	GT
BG_WoodBuffalo_1_2_TSP0123_AM1_S123	WoodBuffNatlPark_1	TT	TT	TT	GG	AA	AA	AA	AA	GG	CC	GG	CC	GG	TT	CC	TT	TT	CC	GG	CC	GG	CC	GG	TT	TT	CC	TT	GG	TT	TT	AA	GG	GG	GG	AA	TT	CC	TT	CC	AA	CC	CT	CC	AA	GG	CC	TT	GG
DaringLake_P1_15_TSP0015_AM1_S15	Daring_Lake_1	TT	TT	TT	GG	AA	AA	AA	AA	GG	CC	GG	CC	GG	TT	CC	TT	TT	CC	GG	CC	GG	CC	GG	TT	TT	CC	TT	GG	TT	TT	AA	GG	GG	GG	AA	TT	CC	TT	CC	AA	CC	CC	CC	AA	GG	CC	TT	GG
BG_WoodBuffalo_1_6_TSP0126_AM1_S126	WoodBuffNatlPark_1	TT	TT	TT	GG	AG	AA	AA	AA	GG	CC	GG	CC	GA	TT	CC	TT	TT	CC	GG	CC	GG	TC	GG	TT	TT	CC	TT	GG	TT	TT	AA	GG	GG	GG	AA	TT	CC	TT	CC	AA	CC	CT	CC	AA	GT	CC	TT	GG
BG117_2_Churchill_site_3_feuille_TSP0090_AM1_S90	Churchill_3	TT	TT	TT	GT	AG	AA	AA	AA	GG	CC	GA	CC	GG	TC	CC	TT	TA	CT	GG	CG	GG	TC	GG	TT	TT	CC	TT	GA	TA	TT	AA	AG	GA	AG	AA	GT	CC	TA	CC	AA	CC	CC	CC	AA	GT	CC	TT	GG
BG76_TSP0147_AM1_S147	Cantwell	TT	TT	TT	GG	AA	AA	AA	AA	GG	CC	GG	CC	GG	TT	CC	TT	TT	CC	GG	CC	GG	CC	GG	TT	TT	CC	TT	GG	TT	TT	AA	AG	GG	AG	AA	GT	CC	TT	CC	AA	CC	CT	CC	AA	GG	CC	TT	GG
BG99_TSP0162_AM1_S162	Happy_Valley	TT	TT	TT	GG	GG	AA	AA	AA	GG	CC	GG	CC	GG	TT	CC	TT	AA	CT	GG	CC	GG	TC	GG	TT	TT	CC	TT	GG	TT	TT	AA	AG	GG	AG	AA	GT	CC	TT	CC	AA	CG	CT	CC	AA	GG	CG	TT	GG
BG3_TSP0125_AM1_S125	Baker_Lake	TT	TT	TT	GG	AG	AA	AA	AA	GG	CC	GA	CC	GG	TT	CC	TT	TA	CT	GG	CC	GG	TC	GG	TT	TT	CC	TT	GG	TT	TT	AA	GG	GG	GG	AA	TT	CC	TA	CC	AA	CC	CT	CC	AC	GG	CC	TT	GG
BG_WoodBuffalo_2_5_TSP0136_AM1_S136	WoodBuffNatlPark_2	TT	TA	TT	GG	AA	AA	AA	AA	GG	CC	GG	CC	GG	TT	CC	TT	TT	CC	GG	CC	GG	TC	GG	TT	TT	CC	TT	GG	TT	TT	AA	GG	GG	GG	AA	TT	CC	TA	CC	AA	CC	CC	CC	AA	GT	CC	TT	GG
BG_WoodBuffalo_2_3_TSP0134_AM1_S134	WoodBuffNatlPark_2	TT	TT	TT	GG	AA	AA	AA	AA	GG	CC	GG	CC	GG	TT	CC	TT	TT	CC	GG	CC	GG	CC	GG	TT	TT	CC	TT	GG	TT	TT	AA	GG	GG	GG	AA	TT	CC	TT	CC	AA	CC	CT	CC	AA	GT	CC	TC	GG
BG_Elk2_b5_TSP0053_AM1_S53	ElkNtlPark_Site2	NA	NA	NA	NA	NA	NA	NA	NA	NA	NA	NA	NA	NA	NA	NA	NA	NA	CT	GG	CG	GG	TC	GG	TT	TT	CC	TT	GG	TT	TT	AA	AG	GG	AG	AA	GT	CC	TT	CC	CA	CC	CT	CC	AA	GG	CC	TT	GG
BG_Taillon1_f3_TSP0084_AM1_S84	Nunavik_Site1	TT	TA	TT	GG	AG	AA	AA	AA	GG	CC	GA	CC	GG	TT	CC	TT	TA	CT	GG	CC	GG	TT	GG	TT	TT	CC	TT	GG	TT	TT	AA	GG	GG	GG	AA	TT	CC	TT	CC	AA	CC	CT	CC	AC	GT	CC	TT	GG
BG89_TSP0158_AM1_S158	Etivlik_Lake	TT	TT	TT	GG	AA	AA	AA	AA	GG	CC	GG	CC	GG	TT	CC	TT	TT	CC	GG	CC	GG	CC	GG	TT	TT	CC	TT	GG	TT	TT	AA	GG	GG	GG	AA	TT	CC	TT	CC	AA	CC	CC	CC	AA	GT	CC	TT	GG
Normanwells_P1_7_TSP0149_AM1_S149	Norman_Wells_1	NA	NA	NA	NA	NA	NA	NA	NA	NA	NA	NA	NA	NA	NA	NA	NA	NA	CC	GG	CG	GG	TC	GG	TT	TT	CC	TT	GG	TT	TT	AA	AG	GG	AG	AA	GT	CT	TT	CA	AA	CC	CC	CT	AA	GG	CC	TT	GG
BG_Taillon1_f2_TSP0083_AM1_S83	Nunavik_Site1	TT	TT	TT	GG	AG	AA	AA	AA	GG	CC	GA	CC	GG	TT	CC	TT	TA	CT	GG	CC	GG	TC	GG	TT	TT	CC	TT	GG	TT	TT	AA	GG	GG	GG	AA	TT	CC	TT	CC	AA	CC	CT	CC	AC	GG	CC	TT	GG
Normanwells_P3_10_TSP0157_AM1_S157	Norman_Wells_2	TT	TT	TT	GG	AG	AA	AG	AA	GG	CC	GG	CC	GA	TT	CT	TG	TA	CT	GG	CG	GA	TC	GA	TT	TC	CC	TT	GG	TA	TT	AA	AG	GG	AG	AA	GT	CC	TT	CC	AA	CC	CC	CT	AA	GG	CC	TT	GG
BG_Taillon9_f5_TSP0061_AM1_S61	Nunavik_Site9	TT	TT	TT	GG	AA	AA	AA	AA	GG	CC	GG	CC	GG	TT	CC	TT	TT	CC	GG	CC	GG	TC	GG	TT	TT	CC	TT	GG	TT	TT	AA	GG	GG	GG	AA	TT	CC	TT	CC	AA	CC	CT	CC	AA	GT	CC	TT	GG
BG_Taillon_12_f4_TSP0187_AM1_S187	Nunavik_Site12	TT	TT	TT	GG	AA	AA	AA	AA	GG	CC	GG	NA	GG	TT	NA	TT	TT	CC	GG	CC	GG	TC	GG	TT	TT	CC	TT	GG	TT	TT	AA	GG	GG	AG	AA	TT	CC	TT	CC	AA	CC	CT	CC	AA	GT	CC	TT	GG
Normanwells_P3_8_TSP0155_AM1_S155	Norman_Wells_2	NA	NA	NA	NA	NA	NA	NA	NA	NA	NA	NA	NA	NA	NA	NA	NA	NA	CT	GG	CG	GG	TC	GG	TA	TT	CC	TT	GG	TA	TT	AA	AG	GG	AG	AA	GT	CC	TA	CC	AA	CC	CC	CT	AA	GG	CC	TT	GG
Transtaiga_P1_1_TSP0026_AM1_S26	transtaiga_P1	NA	NA	NA	NA	NA	NA	NA	NA	NA	NA	NA	NA	NA	NA	NA	NA	NA	CC	GG	CC	GG	TC	GG	TT	TT	CC	TT	GG	TT	TT	AA	GG	GG	GG	AA	TT	CC	TT	CC	AA	CC	CC	CC	AA	GT	CC	TT	GG
BG74_TSP0145_AM1_S145	Cantwell	TT	TT	TT	GG	AA	AA	AA	AA	GG	CC	GG	CC	GG	TT	CC	TT	TT	CC	GG	CC	GG	CC	GG	TT	TT	CC	TT	GG	TT	TT	AA	GG	GG	GG	AA	TT	CC	TT	CC	AA	CC	CT	CC	AA	GT	CC	TT	GG
BG_LaRonge_8_TSP0116_AM1_S116	Lac_La_Ronge	TT	TT	TT	GG	AG	AA	AG	AA	GG	CC	GG	CC	GA	TT	CC	TG	TA	CT	GG	CG	GG	TT	GG	TT	TT	CT	TT	GA	TA	TT	AA	AG	GG	AG	AA	GT	CC	TT	CC	AA	CC	CC	CT	AA	GG	CC	TT	GG
Transtaiga_P4_4_TSP0124_AM1_S124	transtaiga_P4	TT	TT	TT	GG	AA	AA	AA	AA	GG	CC	GG	CC	GG	TT	CC	TT	TT	CC	GG	CC	GG	TC	GG	TT	TT	CC	TT	GG	TT	TT	AA	GG	GG	AG	AA	TT	CC	TT	CC	AA	CC	CT	CC	AA	GT	CC	TT	GT
Transtaiga_P2_10_TSP0100_AM1_S100	transtaiga_P2	NA	NA	NA	NA	NA	NA	NA	NA	NA	NA	NA	NA	NA	NA	NA	NA	NA	CT	GG	CC	GG	TC	GG	TT	TT	CC	TT	GG	TT	TT	AA	GG	GG	GG	AA	TT	CC	TT	CC	AA	CC	CC	CC	AA	GT	CC	TT	GG
BG_WoodBuffalo_1_1_TSP0122_AM1_S122	WoodBuffNatlPark_1	TT	TT	TT	GG	AG	AA	AA	AA	GG	CC	GG	CC	GA	TT	CC	TT	TT	CC	GG	CC	GG	TC	GG	TT	TT	CC	TT	GG	TT	TT	AA	AG	GG	AG	AA	GT	CC	TA	CC	AA	CC	CT	CC	AA	GG	CC	TT	GG
BG_Taillon1_f8_TSP0088_AM1_S88	Nunavik_Site1	TT	TT	TT	GG	AA	AA	AA	AA	GG	CC	GG	CC	GG	TT	CC	TT	TT	CC	GG	CC	GG	TC	GG	TT	TT	CC	TT	GG	TT	TT	AA	GG	GG	GG	AA	TT	CC	TA	CC	AA	CC	CT	CC	AA	GT	CC	TT	GT
BG114_2_Churchill_site_2_feuille_TSP0088_AM1_S88	Churchill_2	NA	NA	NA	NA	NA	NA	NA	NA	NA	NA	NA	NA	NA	NA	NA	NA	NA	CT	GG	CG	GG	TT	GG	TT	TT	CC	TT	GG	TA	TT	AC	AG	GG	AG	AA	GT	CC	TA	CC	AA	CC	CT	CT	AA	GG	CC	TT	GG
BG_TRG3_f8_TSP0074_AM1_S74	Nunavik_TRG_3	TT	TT	TT	GG	AA	AA	AA	AA	GG	CC	GG	CC	GG	TT	CC	TT	TT	CC	GG	CC	GG	TT	GG	TT	TT	CC	TT	GG	TT	TT	AA	GG	GG	AG	AA	TT	CC	TT	CC	AA	CC	CT	CC	AA	GT	CC	TT	GG
Fermont390_17_TSP0092_AM1_S92	Fermont_1	TT	TT	TT	GG	AG	AA	AA	AA	GG	CC	GG	CC	GA	TT	CC	TG	TA	CC	GG	CC	GG	TT	GG	TT	TT	CC	TT	GG	TT	TT	AA	GG	GG	GG	AA	TT	CC	TT	CC	AA	CC	CT	CC	AA	GT	CC	TT	GG
BG90_TSP0159_AM1_S159	Etivlik_Lake	TT	TT	TT	GG	AA	AA	AA	AA	GG	CC	GG	CC	GG	TT	CC	TT	TT	CC	GG	CC	GG	CC	GG	TT	TT	CC	TT	GG	TT	TT	AA	GG	GG	GG	AA	TT	CC	TT	CC	AA	CC	CT	CC	AA	GT	CC	TT	GG
BG_Taillon_12_f9_TSP0189_AM1_S189	Nunavik_Site12	TT	TT	TT	GG	AA	AA	AA	AA	GG	CC	GG	CC	GG	TT	CC	TT	TT	CC	GG	CC	GG	TC	GG	TT	TT	CC	TT	GG	TT	TT	AA	GG	GG	GG	AA	TT	CC	TA	CC	AA	CC	CT	CC	AA	GT	CC	TT	GG
Tulita_P2_6_TSP0021_AM1_S21	Tulita_2	NA	NA	NA	NA	NA	NA	NA	NA	NA	NA	NA	NA	NA	NA	NA	NA	NA	CT	GG	CC	GG	TC	GG	TT	TT	CC	TT	GG	TT	NA	NA	NA	NA	NA	NA	NA	NA	NA	NA	NA	CC	CC	CT	AA	GG	CC	TT	GG
GooseBay_Cside_2_TSP0014_AM1_S14	Goose_Bay_C_side_1	TT	TT	TT	GG	AA	AA	AA	AA	GG	CC	GG	CC	GG	TT	CC	TT	TT	CC	GG	CC	GG	TC	GG	TT	TT	CC	TT	GG	TT	TT	AA	GG	GG	GG	AA	TT	CC	TA	CC	AA	CC	CT	CC	AA	GT	CC	TT	GG
BG111_2_Churchill_site_1_feuille_TSP0087_AM1_S87	Churchill_1	NA	NA	NA	NA	NA	NA	NA	NA	NA	NA	NA	NA	NA	NA	NA	NA	NA	CT	GG	CG	GG	TC	GG	TT	TT	CC	TT	GA	TT	TG	AA	AG	GA	AG	AA	GT	CC	TT	CC	AA	CC	CT	CC	AA	GT	CC	TT	GG
BG75_TSP0146_AM1_S146	Cantwell	TT	TT	TT	GG	AG	AA	AA	AA	GG	CC	GG	CC	GA	TT	CC	TT	TT	CC	GG	CC	GA	CC	GG	TT	TT	CC	TT	GG	TT	TT	AA	AG	GG	GG	AA	TT	CC	TT	CC	AA	CC	CT	CC	AA	GT	CC	TC	GG
BG_Taillon_12_f11_TSP0191_AM1_S191	Nunavik_Site12	TT	TT	TT	GG	AA	AA	AA	AA	GG	CC	GG	CC	GG	TT	CC	TT	TT	CC	GG	CC	GG	TC	GG	TT	TT	CC	TT	GG	TT	TT	AA	GG	GG	GG	AA	TT	CT	TA	CC	AA	CC	CT	CC	AA	GT	CC	TT	GG
Tulita_P2_5_TSP0020_AM1_S20	Tulita_2	TA	TT	TT	GG	AG	AA	AA	AA	GG	CC	GG	CC	GA	TT	CC	TG	TA	CC	GG	CC	GG	TC	GG	TT	TC	CC	TT	GG	TT	TG	AA	GG	GG	AG	AA	TT	CC	TT	CC	AA	CC	CT	CC	AA	GG	CC	TT	GG
BG20_TSP0128_AM1_S128	Whitehorse	TT	TT	TT	GG	AA	AA	AA	AA	GG	CC	GG	CC	GG	TT	CC	TT	TT	CC	GG	CC	GG	TC	GG	TT	TT	CC	TT	GG	TT	TT	AA	GG	GG	GG	AA	TT	CC	TT	CC	AA	CC	CT	CC	AA	GT	CC	TT	GG
DaringLake_P1_9_TSP0009_AM1_S9	Daring_Lake_1	TT	TT	TT	GG	AG	AA	AA	AA	GG	CC	GG	CC	GG	TT	CC	TT	TT	CC	GG	CC	GG	CC	GG	TT	TT	CC	TT	GG	TT	TT	AA	GG	GG	GG	AA	TT	CC	TT	CC	AA	CC	CT	CC	AA	GT	CC	TT	GG
BG_Taillon_12_f8_TSP0188_AM1_S188	Nunavik_Site12	NA	NA	NA	NA	NA	NA	NA	NA	NA	NA	NA	NA	NA	NA	NA	NA	NA	CC	GG	CC	GG	CC	GG	TT	TT	CC	TT	GG	TT	TT	AA	GG	GG	GG	AA	TT	CC	TT	CC	AA	CC	CT	CC	AA	GT	CC	TT	GG
Normanwells_P1_8_TSP0150_AM1_S150	Norman_Wells_1	TA	TT	TT	GT	AG	AA	AA	AA	GG	CC	GG	CC	GA	TC	CC	TG	TA	CT	GG	CG	GG	TC	GG	TT	TT	CC	TA	GG	TT	TT	AA	AG	GG	AG	AA	GT	CC	TA	CC	AA	CC	CT	CC	AA	GT	CC	TT	GG
Liardtrail_P3_15_TSP0075_AM1_S75	Liard_Trail_Hwy_3	TT	TT	TT	GT	AA	AA	AA	AG	GG	CC	GG	CC	GG	TC	CC	TT	TA	CT	GG	CC	GG	CC	GG	TT	TT	CC	TA	GG	TA	TT	AA	AG	GG	AG	AA	GT	CC	TT	CC	AA	CC	CT	CC	AA	GT	CC	TT	GG
BG28_TSP0131_AM1_S131	Daring_Lake1	TT	TT	TT	GG	AA	AA	AA	AA	GG	CC	GG	CC	GG	TT	CC	TT	TT	CC	GG	CC	GG	TC	GG	TT	TT	CC	TT	GG	TT	TT	AA	GG	GG	GG	AA	TT	CC	TA	CC	AA	CC	CT	CC	AA	GT	CC	TT	GT
BG109_TSP0171_AM1_S171	Sag	TT	TT	TT	GG	AG	AA	AA	AA	GG	CC	GG	CC	GG	TT	CC	TT	TA	CT	GG	CC	GG	TC	GG	TT	TT	CC	TT	GG	TT	TT	AA	AG	GG	AG	AA	GT	CC	TT	CC	AA	CC	CT	CC	AA	GT	CC	TT	GG
BG_Taillon1_f7_TSP0087_AM1_S87	Nunavik_Site1	TT	TT	TT	GG	AG	AA	AA	AA	GG	CC	GA	CC	GG	TT	CC	TT	TA	CT	GG	CC	GG	TC	GG	TT	TT	CC	TT	GG	TT	TT	AA	GG	GG	GG	AA	TT	CC	TT	CC	AA	CC	CT	CC	AC	GG	CC	TT	GG
Transtaiga_P1_8_TSP0033_AM1_S33	transtaiga_P1	TT	TT	TT	GT	AG	AA	AA	AA	GG	CC	GG	CC	GG	TC	CC	TT	TA	CC	GG	CC	GG	TC	GG	TT	TT	CC	TT	GG	TT	TT	AA	GG	GG	GG	AA	TT	CC	TA	CC	AA	CC	CT	CC	AA	GT	CC	TT	GG
BG_Taillon_12_f2_TSP0186_AM1_S186	Nunavik_Site12	NA	NA	NA	NA	NA	NA	NA	NA	NA	NA	NA	NA	NA	NA	NA	NA	NA	CC	GG	CC	GG	TC	GG	TT	TT	CC	TT	GG	TT	TT	AA	GG	GG	GG	AA	TT	CC	TA	CC	AA	CC	CT	CC	AA	GT	CC	TT	GT
BG_Taillon9_f1_TSP0057_AM1_S57	Nunavik_Site9	TT	TT	TT	GG	AA	AA	AA	AG	GG	CC	GG	CC	GG	TT	CC	TT	TT	CC	GG	CC	GG	TC	GG	TT	TT	CC	TT	GG	TT	TT	AA	GG	GG	GG	AA	TT	CC	TT	CC	AA	CC	CT	CC	AA	GG	CC	TT	GG
BG_TRG2_f15_TSP0081_AM1_S81	Nunavik_TRG_2	TT	TT	TT	GG	AA	AA	AA	AA	GG	CC	GG	CC	GG	TT	CC	TT	TT	CC	GG	CC	GG	TT	GG	TT	TT	CC	TT	GG	TT	TT	AA	GG	GG	GG	AA	TT	CC	TT	CC	AA	CC	CT	CC	AA	GT	CC	TT	GG
Transtaiga_P1_7_TSP0032_AM1_S32	transtaiga_P1	NA	NA	NA	NA	NA	NA	NA	NA	NA	NA	NA	NA	NA	NA	NA	NA	NA	CT	GG	CC	GG	TT	GG	TT	TT	CC	TT	GG	TT	TT	AA	GG	GG	GG	AA	TT	CC	TT	CC	AA	CC	CT	CC	AA	GT	CC	TT	GG
BG112_3_Churchill_site_1_feuille_TSP0107_AM1_S107	Churchill_1	NA	NA	NA	NA	NA	NA	NA	NA	NA	NA	NA	NA	NA	NA	NA	NA	NA	CT	GG	CG	GG	TC	GG	TT	TT	CC	TT	GG	TA	TT	AC	AG	GG	AG	AA	GT	CC	TT	CC	AA	CC	CT	CT	AA	GG	CC	TT	GG
Betula_glandulosa_HLM_QFA364259_TSP0102_AM1_S102	specimen_herbier	TT	TT	TT	GG	AA	AA	AA	AA	GG	CC	GG	CC	GG	TT	CC	TT	TT	CC	GG	CC	GG	TC	GG	TT	TT	CC	TT	GG	TT	TT	AA	AG	GG	AG	AT	GT	CC	TT	CC	CA	CC	CT	CC	AA	GT	CC	TT	GG
FortGoodHope_11_TSP0036_AM1_S36	Fort_Good_Hope_1	TT	TT	TT	GG	AG	AA	AA	AA	GG	CC	GG	CC	GA	TT	CC	TG	TA	CT	GG	CG	GG	TC	GG	TA	TT	CC	TA	GG	TT	TT	AA	GG	GG	AG	AA	TT	CC	TT	CA	AA	CC	CT	CC	AA	GT	CC	TC	GG
BG131_TSP0181_AM1_S181	Ilulissat	TT	TT	TT	GG	GG	AA	AA	AA	GG	CC	GG	CC	GG	TT	CC	TT	AA	TT	GG	CC	GG	TT	GG	TT	TT	CC	TT	GG	TT	TT	AA	AA	GG	AA	AA	GG	CC	TT	CC	AA	GG	TT	CC	AA	GG	GG	TT	GG
Normanwells_P3_7_TSP0154_AM1_S154	Norman_Wells_2	NA	NA	NA	NA	NA	NA	NA	NA	NA	NA	NA	NA	NA	NA	NA	NA	NA	CT	GG	CC	GG	TC	GG	TT	TT	CC	TT	GG	TA	TT	AC	AG	GG	AG	AA	GT	CC	TT	CC	AA	CC	CT	CT	AA	GT	CC	TT	GG
DaringLake_P1_11_TSP0011_AM1_S11	Daring_Lake_1	TT	TT	TT	GG	AA	AA	AA	AA	GG	CC	GG	CC	GG	TT	CC	TT	TT	CC	GG	CC	GG	CC	GG	TT	TT	CC	TT	GG	TT	TT	AA	GG	GG	GG	AA	TT	CC	TT	CC	AA	CC	CT	CC	AA	GT	CC	TT	GG
BG30_TSP0132_AM1_S132	Daring_Lake1	TT	TT	TT	GG	AA	AA	AA	AA	GG	CC	GG	CC	GG	TT	CC	TT	TT	CC	GG	CC	GG	TC	GG	TT	TT	CC	TT	GG	TT	TT	AA	GG	GG	GG	AA	TT	CC	TT	CC	AA	CC	CT	CC	AA	GT	CC	TT	GG
Tulita_P2_2_TSP0017_AM1_S17	Tulita_2	TT	TT	TT	GG	AG	AA	AA	AA	GT	CA	GG	CC	GA	TT	CT	TG	TA	CC	GG	CC	GA	TC	GG	TT	TT	CC	TT	GG	TT	TG	AA	GG	GG	AG	AA	TT	CC	TT	CC	AA	CC	CT	CT	AA	GT	CC	TT	GG
BG1_TSP0124_AM1_S124	Baker_Lake	TT	TT	TT	GG	AG	AA	AA	AA	GG	CC	GA	CC	GG	TT	CC	TT	TA	CT	GG	CC	GG	TC	GG	TT	TC	CC	TT	GG	TA	TT	AC	AG	GG	AG	AA	GT	CC	TT	CC	AA	CC	CT	CC	AC	GG	CC	TT	GG
BG130_TSP0180_AM1_S180	Kangerlussuaq	TT	TT	TT	GG	GG	AA	AA	AA	GG	CC	GG	CC	GG	TT	CC	TT	AA	CC	GG	CC	GG	TT	GG	TT	TT	CC	TT	GG	TT	TT	AA	AA	GG	AA	AA	GG	CC	TT	CC	AA	CC	CT	CC	AA	GG	CC	TT	GG
BG85_TSP0154_AM1_S154	Quartz_Creek	TT	TT	TT	GG	AG	AA	AA	AA	GG	CC	GG	CC	GG	TT	CC	TT	TA	CC	GG	CC	GG	CC	GG	TT	TT	CC	TT	GG	TT	TT	AA	AG	GA	AG	AA	GT	CC	TT	CC	AA	CC	CT	CC	AA	GT	CG	TT	GG
BG133_TSP0182_AM1_S182	Ilulissat	TT	TT	TT	GG	GG	AA	AA	AA	GG	CC	GG	CC	GG	TT	CC	TT	AA	CT	GG	CC	GG	TT	GG	TT	TT	CC	TT	GG	TT	TT	AA	AA	GA	AA	AA	GG	CC	TT	CC	AA	CC	CT	CC	AA	GG	CC	TT	GG
GooseBay_Bike_1_TSP0029_AM1_S29	Goose_Bay_bike_park_3	NA	NA	NA	NA	NA	NA	NA	NA	NA	NA	NA	NA	NA	NA	NA	NA	NA	CC	GG	CC	GG	TC	GG	TT	TT	CC	TT	GG	TT	TT	AA	GG	GG	GG	AA	TT	CC	TA	CC	AA	CC	CT	CC	AA	GT	CC	TT	GG
Tulita_P2_7_TSP0022_AM1_S22	Tulita_2	NA	NA	NA	NA	NA	NA	NA	NA	NA	NA	NA	NA	NA	NA	NA	NA	NA	CC	GG	CC	GG	TC	GG	TT	TT	CC	TA	GA	TT	TT	AA	AG	GA	AG	AA	GT	CC	TT	CC	AA	CC	CT	CC	AA	GT	CC	TC	GG
BG_Taillon9_f3_TSP0059_AM1_S59	Nunavik_Site9	TT	TT	TT	GG	AA	AA	AA	AA	GG	CC	GG	CC	GG	TT	CC	TT	TT	CC	GG	CC	GG	TC	GG	TT	TT	CC	TT	GG	TT	TT	AA	GG	GG	GG	AA	TT	CC	TA	CC	AA	CC	CT	CC	AA	GT	CC	TT	GT
Decline_14_TSP0029_AM1_S29	Deline_2	NA	NA	NA	NA	NA	NA	NA	NA	NA	NA	NA	NA	NA	NA	NA	NA	NA	CT	GG	CC	GG	CC	GG	TT	TT	CC	TT	GG	TT	TT	AA	GG	GG	GG	AA	TT	CC	TT	CC	AA	CC	CT	CC	AA	GT	CC	TT	GG
BG54_TSP0141_AM1_S141	Torngat	TT	TT	TT	GG	AA	AA	AA	AA	GG	CC	GG	CC	GG	TT	CC	TT	TT	CC	GG	CC	GG	TC	GG	TT	TT	CC	TT	GG	TT	TT	AA	GG	GG	GG	AA	TT	CC	TT	CC	AA	CC	CT	CC	AA	GT	CC	TT	GG
BG50_TSP0139_AM1_S139	Inuvik	TT	TT	TT	GG	AA	AA	AA	AA	GG	CC	GG	CC	GG	TT	CC	TT	TT	CC	GG	CC	GG	CC	GG	TT	TT	CC	TT	GG	TT	TT	AA	GG	GG	GG	AA	TT	CC	TT	CC	AA	CC	CT	CC	AA	GT	CC	TT	GG
BG_TRG3_f2_TSP0069_AM1_S69	Nunavik_TRG_3	TT	TT	TT	GG	AA	AA	AA	AA	GG	CC	GG	CC	GG	TT	CC	TT	TT	CC	GG	CC	GG	TC	GG	TT	TT	CC	TT	GG	TT	TT	AA	GG	GG	GG	AA	TT	CC	TT	CC	AA	CC	CT	CC	AA	GG	CC	TT	GG
BG_Taillon3_f7_TSP0096_AM1_S96	Nunavik_Site3	TT	TT	TT	GG	AG	AA	AA	AA	GG	CC	GA	CC	GG	TT	CC	TT	TA	CT	GG	CC	GG	TC	GG	TT	TT	CC	TT	GG	TT	TT	AA	GG	GG	GG	AA	TT	CC	TA	CC	AA	CC	CT	CC	AC	GT	CC	TT	GG
BG83_TSP0153_AM1_S153	Quartz_Creek	NA	NA	NA	NA	NA	NA	NA	NA	NA	NA	NA	NA	NA	NA	NA	NA	NA	CT	GG	CC	GG	TC	GG	TT	TT	CC	TT	GG	TT	TT	AA	AG	GG	AG	AA	GT	CC	TT	CC	AA	CG	CT	CC	AA	GT	CG	TT	GG
BG69_TSP0143_AM1_S143	Umiujaq1	TT	TT	TT	GG	AG	AA	AA	AA	GG	CC	GA	CC	GG	TT	CC	TT	TA	CC	GG	CC	GG	TT	GG	TT	TT	CC	TT	GG	TT	TT	AA	GG	GG	GG	AA	TT	CC	TT	CC	AA	CC	CT	CC	AA	GT	CC	TT	GG
Tulita_P2_9_TSP0024_AM1_S24	Tulita_2	NA	NA	NA	NA	NA	NA	NA	NA	NA	NA	NA	NA	NA	NA	NA	NA	NA	CT	GG	CC	GA	TC	GG	TT	TT	CC	TT	GG	TT	TT	AA	GG	GG	GG	AA	TT	CC	TT	CC	AA	CC	CT	CT	AA	GT	CC	TT	GG
BG51_TSP0140_AM1_S140	Inuvik	NA	NA	NA	NA	NA	NA	NA	NA	NA	NA	NA	NA	NA	NA	NA	NA	NA	CC	GG	CC	GG	CC	GG	TT	TT	CC	TT	GG	TT	TT	AA	AG	GG	AG	AA	GT	CC	TT	CC	AA	CC	CT	CC	AA	GT	CC	TT	GG
BG100_TSP0163_AM1_S163	Happy_Valley	NA	NA	NA	NA	NA	NA	NA	NA	NA	NA	NA	NA	NA	NA	NA	NA	NA	CC	GG	CC	GG	TC	GG	TT	TT	CC	TT	GG	TT	TT	AA	AA	GG	AA	AA	GG	CC	TT	CC	AA	CG	CT	CC	AA	GT	CG	TT	GG
Normanwells_P3_6_TSP0153_AM1_S153	Norman_Wells_2	TT	TT	TT	GG	GG	AA	AG	AA	GG	CC	GG	CC	AA	TT	CC	GG	AA	CC	GG	CC	GG	TC	GG	TT	TT	CC	TT	GG	TA	TT	AA	AG	GG	AG	AA	GT	CC	TT	CC	AA	CC	CT	CC	AA	GT	CC	TT	GG
BG19_TSP0127_AM1_S127	Whitehorse	NA	NA	NA	NA	NA	NA	NA	NA	NA	NA	NA	NA	NA	NA	NA	NA	NA	CC	GG	CC	GG	CC	GG	TT	TT	CC	TT	GG	TT	TT	AA	AG	GG	AG	AA	GT	CC	TT	CC	AA	CC	CT	CC	AA	GT	CC	TT	GG
FortGoodHope_1_TSP0041_AM1_S41	Fort_Good_Hope_2	TT	TT	TT	GT	AG	AA	AA	AG	GG	CC	GG	CC	GG	TC	CC	TT	TA	CC	GG	CG	GG	TT	GG	TA	TT	NA	NA	NA	NA	NA	NA	NA	NA	NA	NA	NA	NA	NA	NA	NA	CC	CT	CT	AA	GG	CC	TT	GG
BG_Taillon1_f9_TSP0089_AM1_S89	Nunavik_Site1	TT	TT	TT	GG	AG	AA	AA	AA	GG	CC	GA	CC	GG	TT	CC	TT	TA	CT	GG	CC	GG	TT	GG	TT	TT	CC	TT	GG	TT	TT	AA	GG	GG	GG	AA	TT	CC	TT	CC	AA	CC	CT	CC	AC	GG	CC	TT	GG
BG107_TSP0169_AM1_S169	Sag	NA	NA	NA	NA	NA	NA	NA	NA	NA	NA	NA	NA	NA	NA	NA	NA	NA	CT	GG	CC	GG	TC	GG	TT	TT	CC	TT	GG	TT	TT	AA	AG	GA	AG	AA	GT	CC	TT	CC	AA	CG	CT	CC	AA	GT	CG	TT	GG
BG150_TSP0186_AM1_S186	Kluane2	TT	TT	TA	GG	AG	AA	AA	AA	GG	CC	GG	CC	GG	TT	CC	TT	TT	CC	GG	CC	GG	CC	GG	TT	TT	CC	TT	GG	TT	TT	AA	GG	GG	GG	AA	TT	CC	TT	CC	AA	CC	CT	CC	AA	GT	CC	TT	GG
FortGoodHope_15_TSP0040_AM1_S40	Fort_Good_Hope_1	NA	NA	NA	NA	NA	NA	NA	NA	NA	NA	NA	NA	NA	NA	NA	NA	NA	CT	GG	CC	GG	CC	GG	TT	TT	CC	TT	GG	TA	TT	AA	AG	GG	AG	AA	GT	CC	TA	CC	AA	CC	CT	CT	AA	GG	CC	TT	GG
BG148_TSP0185_AM1_S185	Kluane1	NA	NA	NA	NA	NA	NA	NA	NA	NA	NA	NA	NA	NA	NA	NA	NA	NA	CC	GG	CC	GG	CC	GG	TT	TT	CC	TT	GG	TT	TT	AA	GG	GG	GG	AA	TT	CC	TT	CC	AA	CC	CT	CC	AA	GT	CC	TT	GG
GooseBay_Bike_12_TSP0040_AM1_S40	Goose_Bay_bike_park_3	NA	NA	NA	NA	NA	NA	NA	NA	NA	NA	NA	NA	NA	NA	NA	NA	NA	CC	GG	CC	GG	TC	GG	TT	TT	CC	TT	GG	TT	TT	AA	GG	GG	GG	AA	TT	CC	TT	CC	AA	CC	CT	CC	AA	GT	CC	TT	GT
FortGoodHope_3_TSP0043_AM1_S43	Fort_Good_Hope_2	TT	TT	TT	GG	AG	AA	AA	AA	GG	CC	GG	CC	GA	TT	CC	TG	TA	CC	GG	CC	GG	TC	GG	TT	TT	CC	TT	GG	TA	TT	AA	AG	GG	AG	AA	GT	CC	TT	CC	AA	CC	CT	CT	AA	GT	CC	TT	GG
FortGoodHope_14_TSP0039_AM1_S39	Fort_Good_Hope_1	NA	NA	NA	NA	NA	NA	NA	NA	NA	NA	NA	NA	NA	NA	NA	NA	NA	CT	NA	NA	NA	NA	NA	NA	NA	NA	NA	NA	NA	NA	NA	NA	NA	NA	NA	NA	NA	NA	NA	NA	CC	CT	CC	AA	GT	CC	TT	GT
Tulita_P2_10_TSP0025_AM1_S25	Tulita_2	NA	NA	NA	NA	NA	NA	NA	NA	NA	NA	NA	NA	NA	NA	NA	NA	NA	CT	GA	CC	GG	TC	GG	TT	TT	CC	TT	GG	TT	TT	AA	AG	GG	AG	AA	GT	CC	TA	CC	AA	CC	CT	CT	AA	GT	CC	TC	GG
Tulita_P2_8_TSP0023_AM1_S23	Tulita_2	NA	NA	NA	NA	NA	NA	NA	NA	NA	NA	NA	NA	NA	NA	NA	NA	NA	CC	GG	CG	GA	TC	GG	TA	TT	CT	TT	GG	TA	TT	AA	AG	GG	AG	AA	GT	CC	TT	CC	AA	CC	CT	CT	AA	GT	CC	TT	GG
Gillam_MB_P3_15_TSP0144_AM1_S144	Gillam_MB_P3	NA	NA	NA	NA	NA	NA	NA	NA	NA	NA	NA	NA	NA	NA	NA	NA	NA	CT	GG	CG	GG	TC	GG	TA	TT	CC	TT	GG	TT	TT	AA	GG	GG	GG	AA	TT	CC	TA	CC	AA	CC	CT	CT	AA	GT	CC	TT	GG
BG_Taillon3_f3_TSP0093_AM1_S93	Nunavik_Site3	TT	TT	TT	GG	GG	AA	AA	AA	GG	CC	AA	CC	GG	TT	CC	TT	AA	NA	GG	CC	GG	TT	GG	TT	TT	NA	NA	NA	NA	NA	NA	NA	NA	NA	NA	NA	NA	NA	NA	NA	CC	CT	CC	AC	GG	CC	TT	GG
BG71_TSP0144_AM1_S144	Umiujaq2	NA	NA	NA	NA	NA	NA	NA	NA	NA	NA	NA	NA	NA	NA	NA	NA	NA	CC	GG	CG	GG	TT	GG	TT	TT	NA	NA	NA	NA	NA	NA	NA	NA	NA	NA	NA	NA	NA	NA	NA	CC	CT	CC	AA	GT	CC	TT	GG
Gaboriau_P4_13_TSP0008_AM1_S8	ELO_1A_99_Gaboriau_4	NA	NA	NA	NA	NA	NA	NA	NA	NA	NA	NA	NA	NA	NA	NA	NA	NA	CT	GG	CC	GG	TC	GG	TT	TT	NA	NA	NA	NA	NA	NA	NA	NA	NA	NA	NA	NA	NA	NA	NA	CC	CC	CT	AA	GT	CC	TT	GG
FortGoodHope_12_TSP0037_AM1_S37	Fort_Good_Hope_1	NA	NA	NA	NA	NA	NA	NA	NA	NA	NA	NA	NA	NA	NA	NA	NA	NA	CT	GG	CG	GG	TC	GG	TT	TT	CC	TT	GG	TA	TG	AA	AG	GG	AA	AA	GT	CC	TT	CC	AA	CC	CT	CT	AA	GG	CC	TT	GG
BG68_TSP0142_AM1_S142	Umiujaq1	NA	NA	NA	NA	NA	NA	NA	NA	NA	NA	NA	NA	NA	NA	NA	NA	NA	CC	GG	CC	GG	CC	GG	TT	TT	CC	TT	GG	TT	TT	AA	GG	GG	GG	AA	TT	CC	TA	CC	AA	CC	CT	CC	AA	GT	CC	TT	GT
Decline_12_TSP0027_AM1_S27	Deline_2	NA	NA	NA	NA	NA	NA	NA	NA	NA	NA	NA	NA	NA	NA	NA	NA	NA	CC	GG	CC	GG	CC	GG	TT	TT	CC	TT	GG	TT	TT	AA	GG	GG	GG	AA	TT	CC	TT	CC	AA	CC	CT	CC	AA	GT	CC	TT	GG
[truncated: 4,985 more columns]

## Sheet: correspondance_gene_id_locus
locus_position	gene_id	function
Bpe_Chr1:1305142-1312725:3816_1	Bpev01_c0038_g0050	KNOTTED1
Bpe_Chr1:1305142-1312725:3822_2	Bpev01_c0038_g0050	KNOTTED1
Bpe_Chr1:1305142-1312725:3825_3	Bpev01_c0038_g0050	KNOTTED1
Bpe_Chr1:1305142-1312725:3826_4	Bpev01_c0038_g0050	KNOTTED1
Bpe_Chr1:1305142-1312725:3830_5	Bpev01_c0038_g0050	KNOTTED1
Bpe_Chr1:1305142-1312725:3835_6	Bpev01_c0038_g0050	KNOTTED1
Bpe_Chr1:1305142-1312725:3838_7	Bpev01_c0038_g0050	KNOTTED1
Bpe_Chr1:1305142-1312725:3840_8	Bpev01_c0038_g0050	KNOTTED1
Bpe_Chr1:1305142-1312725:3841_9	Bpev01_c0038_g0050	KNOTTED1
Bpe_Chr1:1305142-1312725:3846_10	Bpev01_c0038_g0050	KNOTTED1
Bpe_Chr1:1305142-1312725:3849_11	Bpev01_c0038_g0050	KNOTTED1
Bpe_Chr1:1305142-1312725:3853_12	Bpev01_c0038_g0050	KNOTTED1
Bpe_Chr1:1305142-1312725:3854_13	Bpev01_c0038_g0050	KNOTTED1
Bpe_Chr1:1305142-1312725:3857_14	Bpev01_c0038_g0050	KNOTTED1
Bpe_Chr1:1305142-1312725:3860_15	Bpev01_c0038_g0050	KNOTTED1
Bpe_Chr1:1305142-1312725:3866_16	Bpev01_c0038_g0050	KNOTTED1
Bpe_Chr1:1305142-1312725:3867_17	Bpev01_c0038_g0050	KNOTTED1
Bpe_Chr1:1305142-1312725:3872_18	Bpev01_c0038_g0050	KNOTTED1
Bpe_Chr1:1305142-1312725:3874_19	Bpev01_c0038_g0050	KNOTTED1
Bpe_Chr1:1305142-1312725:3875_20	Bpev01_c0038_g0050	KNOTTED1
Bpe_Chr1:1305142-1312725:3876_21	Bpev01_c0038_g0050	KNOTTED1
Bpe_Chr1:1305142-1312725:3879_22	Bpev01_c0038_g0050	KNOTTED1
Bpe_Chr1:1305142-1312725:3890_23	Bpev01_c0038_g0050	KNOTTED1
Bpe_Chr1:1305142-1312725:3892_24	Bpev01_c0038_g0050	KNOTTED1
Bpe_Chr1:1305142-1312725:3893_25	Bpev01_c0038_g0050	KNOTTED1
Bpe_Chr1:1305142-1312725:3894_26	Bpev01_c0038_g0050	KNOTTED1
Bpe_Chr1:1305142-1312725:3896_27	Bpev01_c0038_g0050	KNOTTED1
Bpe_Chr1:1305142-1312725:3897_28	Bpev01_c0038_g0050	KNOTTED1
Bpe_Chr1:1305142-1312725:3898_29	Bpev01_c0038_g0050	KNOTTED1
Bpe_Chr1:1305142-1312725:3900_30	Bpev01_c0038_g0050	KNOTTED1
Bpe_Chr1:1305142-1312725:3906_31	Bpev01_c0038_g0050	KNOTTED1
Bpe_Chr1:1305142-1312725:3908_32	Bpev01_c0038_g0050	KNOTTED1
Bpe_Chr1:1305142-1312725:3909_33	Bpev01_c0038_g0050	KNOTTED1
Bpe_Chr1:1305142-1312725:3910_34	Bpev01_c0038_g0050	KNOTTED1
Bpe_Chr1:1305142-1312725:3913_35	Bpev01_c0038_g0050	KNOTTED1
Bpe_Chr1:1305142-1312725:3915_36	Bpev01_c0038_g0050	KNOTTED1
Bpe_Chr1:1305142-1312725:3919_37	Bpev01_c0038_g0050	KNOTTED1
Bpe_Chr1:1305142-1312725:3922_38	Bpev01_c0038_g0050	KNOTTED1
Bpe_Chr1:1305142-1312725:3937_39	Bpev01_c0038_g0050	KNOTTED1
Bpe_Chr1:1305142-1312725:3938_40	Bpev01_c0038_g0050	KNOTTED1
Bpe_Chr1:1305142-1312725:3940_41	Bpev01_c0038_g0050	KNOTTED1
Bpe_Chr1:1305142-1312725:3941_42	Bpev01_c0038_g0050	KNOTTED1
Bpe_Chr1:1305142-1312725:3942_43	Bpev01_c0038_g0050	KNOTTED1
Bpe_Chr1:1305142-1312725:3943_44	Bpev01_c0038_g0050	KNOTTED1
Bpe_Chr1:1305142-1312725:3945_45	Bpev01_c0038_g0050	KNOTTED1
Bpe_Chr1:1305142-1312725:3949_46	Bpev01_c0038_g0050	KNOTTED1
Bpe_Chr1:1305142-1312725:3953_47	Bpev01_c0038_g0050	KNOTTED1
Bpe_Chr1:1305142-1312725:3954_48	Bpev01_c0038_g0050	KNOTTED1
Bpe_Chr1:1305142-1312725:3967_49	Bpev01_c0038_g0050	KNOTTED1
Bpe_Chr1:1305142-1312725:3976_50	Bpev01_c0038_g0050	KNOTTED1
Bpe_Chr1:1305142-1312725:3977_51	Bpev01_c0038_g0050	KNOTTED1
Bpe_Chr1:1305142-1312725:3983_52	Bpev01_c0038_g0050	KNOTTED1
Bpe_Chr1:1305142-1312725:3985_53	Bpev01_c0038_g0050	KNOTTED1
Bpe_Chr1:1305142-1312725:3990_54	Bpev01_c0038_g0050	KNOTTED1
Bpe_Chr1:1305142-1312725:3992_55	Bpev01_c0038_g0050	KNOTTED1
Bpe_Chr1:1305142-1312725:4003_56	Bpev01_c0038_g0050	KNOTTED1
Bpe_Chr1:1305142-1312725:4004_57	Bpev01_c0038_g0050	KNOTTED1
Bpe_Chr1:1305142-1312725:4007_58	Bpev01_c0038_g0050	KNOTTED1
Bpe_Chr1:1305142-1312725:4016_60	Bpev01_c0038_g0050	KNOTTED1
Bpe_Chr1:1305142-1312725:4020_61	Bpev01_c0038_g0050	KNOTTED1
Bpe_Chr1:1305142-1312725:4022_62	Bpev01_c0038_g0050	KNOTTED1
Bpe_Chr1:1305142-1312725:4024_63	Bpev01_c0038_g0050	KNOTTED1
Bpe_Chr1:1305142-1312725:4027_64	Bpev01_c0038_g0050	KNOTTED1
Bpe_Chr1:1305142-1312725:4034_65	Bpev01_c0038_g0050	KNOTTED1
Bpe_Chr1:1305142-1312725:4036_66	Bpev01_c0038_g0050	KNOTTED1
Bpe_Chr1:1305142-1312725:4053_67	Bpev01_c0038_g0050	KNOTTED1
Bpe_Chr1:1305142-1312725:4057_68	Bpev01_c0038_g0050	KNOTTED1
Bpe_Chr1:1305142-1312725:4058_69	Bpev01_c0038_g0050	KNOTTED1
Bpe_Chr1:1305142-1312725:4061_70	Bpev01_c0038_g0050	KNOTTED1
Bpe_Chr1:1305142-1312725:4062_71	Bpev01_c0038_g0050	KNOTTED1
Bpe_Chr1:1305142-1312725:4064_72	Bpev01_c0038_g0050	KNOTTED1
Bpe_Chr1:1305142-1312725:4065_73	Bpev01_c0038_g0050	KNOTTED1
Bpe_Chr1:1305142-1312725:4069_74	Bpev01_c0038_g0050	KNOTTED1
Bpe_Chr1:1305142-1312725:4072_75	Bpev01_c0038_g0050	KNOTTED1
Bpe_Chr1:1305142-1312725:4074_76	Bpev01_c0038_g0050	KNOTTED1
Bpe_Chr1:1305142-1312725:4079_77	Bpev01_c0038_g0050	KNOTTED1
Bpe_Chr1:2794884-2796525:1043_78	Bpev01_c0101_g0006	molecular_function_unknown
Bpe_Chr1:2794884-2796525:1049_79	Bpev01_c0101_g0006	molecular_function_unknown
Bpe_Chr1:2794884-2796525:1059_80	Bpev01_c0101_g0006	molecular_function_unknown
Bpe_Chr1:2794884-2796525:1063_81	Bpev01_c0101_g0006	molecular_function_unknown
Bpe_Chr1:2794884-2796525:1072_82	Bpev01_c0101_g0006	molecular_function_unknown
Bpe_Chr1:2794884-2796525:1077_83	Bpev01_c0101_g0006	molecular_function_unknown
Bpe_Chr1:2794884-2796525:1084_84	Bpev01_c0101_g0006	molecular_function_unknown
Bpe_Chr1:2794884-2796525:1095_85	Bpev01_c0101_g0006	molecular_function_unknown
Bpe_Chr1:2794884-2796525:1107_86	Bpev01_c0101_g0006	molecular_function_unknown
Bpe_Chr1:2794884-2796525:1113_87	Bpev01_c0101_g0006	molecular_function_unknown
Bpe_Chr1:2794884-2796525:1114_88	Bpev01_c0101_g0006	molecular_function_unknown
Bpe_Chr1:2794884-2796525:1125_89	Bpev01_c0101_g0006	molecular_function_unknown
Bpe_Chr1:2794884-2796525:1138_90	Bpev01_c0101_g0006	molecular_function_unknown
Bpe_Chr1:2794884-2796525:1144_91	Bpev01_c0101_g0006	molecular_function_unknown
Bpe_Chr1:2794884-2796525:1149_92	Bpev01_c0101_g0006	molecular_function_unknown
Bpe_Chr1:2794884-2796525:1154_93	Bpev01_c0101_g0006	molecular_function_unknown
Bpe_Chr1:2794884-2796525:1171_94	Bpev01_c0101_g0006	molecular_function_unknown
Bpe_Chr1:2794884-2796525:1174_95	Bpev01_c0101_g0006	molecular_function_unknown
Bpe_Chr1:2794884-2796525:1183_96	Bpev01_c0101_g0006	molecular_function_unknown
Bpe_Chr1:2794884-2796525:1184_97	Bpev01_c0101_g0006	molecular_function_unknown
Bpe_Chr1:2794884-2796525:1204_99	Bpev01_c0101_g0006	molecular_function_unknown
Bpe_Chr1:2794884-2796525:1227_100	Bpev01_c0101_g0006	molecular_function_unknown
Bpe_Chr1:2794884-2796525:1230_101	Bpev01_c0101_g0006	molecular_function_unknown
Bpe_Chr1:2794884-2796525:1248_102	Bpev01_c0101_g0006	molecular_function_unknown
Bpe_Chr1:2794884-2796525:1251_103	Bpev01_c0101_g0006	molecular_function_unknown
Bpe_Chr1:2794884-2796525:1254_104	Bpev01_c0101_g0006	molecular_function_unknown
Bpe_Chr1:2794884-2796525:1266_105	Bpev01_c0101_g0006	molecular_function_unknown
Bpe_Chr1:2794884-2796525:1273_106	Bpev01_c0101_g0006	molecular_function_unknown
Bpe_Chr1:3432797-3435742:1954_107	Bpev01_c0101_g0071	60S_ribosomal_protein_L34
Bpe_Chr1:3432797-3435742:1957_108	Bpev01_c0101_g0071	60S_ribosomal_protein_L34
Bpe_Chr1:3432797-3435742:1968_109	Bpev01_c0101_g0071	60S_ribosomal_protein_L34
Bpe_Chr1:3432797-3435742:1977_110	Bpev01_c0101_g0071	60S_ribosomal_protein_L34
Bpe_Chr1:3432797-3435742:1982_111	Bpev01_c0101_g0071	60S_ribosomal_protein_L34
Bpe_Chr1:3432797-3435742:1987_112	Bpev01_c0101_g0071	60S_ribosomal_protein_L34
Bpe_Chr1:3432797-3435742:1989_113	Bpev01_c0101_g0071	60S_ribosomal_protein_L34
Bpe_Chr1:3432797-3435742:1995_114	Bpev01_c0101_g0071	60S_ribosomal_protein_L34
Bpe_Chr1:3432797-3435742:1997_115	Bpev01_c0101_g0071	60S_ribosomal_protein_L34
Bpe_Chr1:3432797-3435742:1999_116	Bpev01_c0101_g0071	60S_ribosomal_protein_L34
Bpe_Chr1:3432797-3435742:2005_117	Bpev01_c0101_g0071	60S_ribosomal_protein_L34
Bpe_Chr1:3432797-3435742:2008_118	Bpev01_c0101_g0071	60S_ribosomal_protein_L34
Bpe_Chr1:3432797-3435742:2009_119	Bpev01_c0101_g0071	60S_ribosomal_protein_L34
Bpe_Chr1:3432797-3435742:2011_120	Bpev01_c0101_g0071	60S_ribosomal_protein_L34
Bpe_Chr1:3432797-3435742:2015_121	Bpev01_c0101_g0071	60S_ribosomal_protein_L34
Bpe_Chr1:3432797-3435742:2020_122	Bpev01_c0101_g0071	60S_ribosomal_protein_L34
Bpe_Chr1:3432797-3435742:2029_123	Bpev01_c0101_g0071	60S_ribosomal_protein_L34
Bpe_Chr1:3432797-3435742:2034_124	Bpev01_c0101_g0071	60S_ribosomal_protein_L34
Bpe_Chr1:3432797-3435742:2044_125	Bpev01_c0101_g0071	60S_ribosomal_protein_L34
Bpe_Chr1:3432797-3435742:2050_126	Bpev01_c0101_g0071	60S_ribosomal_protein_L34
Bpe_Chr1:3432797-3435742:2058_127	Bpev01_c0101_g0071	60S_ribosomal_protein_L34
Bpe_Chr1:3432797-3435742:2070_128	Bpev01_c0101_g0071	60S_ribosomal_protein_L34
Bpe_Chr1:3432797-3435742:2072_129	Bpev01_c0101_g0071	60S_ribosomal_protein_L34
Bpe_Chr1:3432797-3435742:2077_130	Bpev01_c0101_g0071	60S_ribosomal_protein_L34
Bpe_Chr1:3432797-3435742:2081_131	Bpev01_c0101_g0071	60S_ribosomal_protein_L34
Bpe_Chr1:3432797-3435742:2087_132	Bpev01_c0101_g0071	60S_ribosomal_protein_L34
Bpe_Chr1:3432797-3435742:2088_133	Bpev01_c0101_g0071	60S_ribosomal_protein_L34
Bpe_Chr1:3432797-3435742:2091_134	Bpev01_c0101_g0071	60S_ribosomal_protein_L34
Bpe_Chr1:3432797-3435742:2102_135	Bpev01_c0101_g0071	60S_ribosomal_protein_L34
Bpe_Chr1:3432797-3435742:2103_136	Bpev01_c0101_g0071	60S_ribosomal_protein_L34
Bpe_Chr1:3432797-3435742:2105_137	Bpev01_c0101_g0071	60S_ribosomal_protein_L34
Bpe_Chr1:3432797-3435742:2113_138	Bpev01_c0101_g0071	60S_ribosomal_protein_L34
Bpe_Chr1:3432797-3435742:2123_139	Bpev01_c0101_g0071	60S_ribosomal_protein_L34
Bpe_Chr1:3432797-3435742:2124_140	Bpev01_c0101_g0071	60S_ribosomal_protein_L34
Bpe_Chr1:3432797-3435742:2135_141	Bpev01_c0101_g0071	60S_ribosomal_protein_L34
Bpe_Chr1:3432797-3435742:2142_142	Bpev01_c0101_g0071	60S_ribosomal_protein_L34
Bpe_Chr1:3432797-3435742:2145_143	Bpev01_c0101_g0071	60S_ribosomal_protein_L34
Bpe_Chr1:3432797-3435742:2149_144	Bpev01_c0101_g0071	60S_ribosomal_protein_L34
Bpe_Chr1:3432797-3435742:2156_145	Bpev01_c0101_g0071	60S_ribosomal_protein_L34
Bpe_Chr1:3432797-3435742:2163_146	Bpev01_c0101_g0071	60S_ribosomal_protein_L34
Bpe_Chr1:3432797-3435742:2172_147	Bpev01_c0101_g0071	60S_ribosomal_protein_L34
Bpe_Chr1:3432797-3435742:2173_148	Bpev01_c0101_g0071	60S_ribosomal_protein_L34
Bpe_Chr1:3432797-3435742:2175_149	Bpev01_c0101_g0071	60S_ribosomal_protein_L34
Bpe_Chr1:3628936-3636167:158_150	Bpev01_c0357_g0074	AGAMOUS-LIKE
Bpe_Chr1:3628936-3636167:159_151	Bpev01_c0357_g0074	AGAMOUS-LIKE
Bpe_Chr1:3628936-3636167:161_152	Bpev01_c0357_g0074	AGAMOUS-LIKE
Bpe_Chr1:3628936-3636167:170_153	Bpev01_c0357_g0074	AGAMOUS-LIKE
Bpe_Chr1:3628936-3636167:180_154	Bpev01_c0357_g0074	AGAMOUS-LIKE
Bpe_Chr1:3628936-3636167:183_155	Bpev01_c0357_g0074	AGAMOUS-LIKE
Bpe_Chr1:3628936-3636167:192_156	Bpev01_c0357_g0074	AGAMOUS-LIKE
Bpe_Chr1:3628936-3636167:196_157	Bpev01_c0357_g0074	AGAMOUS-LIKE
Bpe_Chr1:3628936-3636167:197_158	Bpev01_c0357_g0074	AGAMOUS-LIKE
Bpe_Chr1:3628936-3636167:198_159	Bpev01_c0357_g0074	AGAMOUS-LIKE
Bpe_Chr1:3628936-3636167:209_160	Bpev01_c0357_g0074	AGAMOUS-LIKE
Bpe_Chr1:3628936-3636167:211_161	Bpev01_c0357_g0074	AGAMOUS-LIKE
Bpe_Chr1:3628936-3636167:217_162	Bpev01_c0357_g0074	AGAMOUS-LIKE
Bpe_Chr1:3628936-3636167:223_163	Bpev01_c0357_g0074	AGAMOUS-LIKE
Bpe_Chr1:3628936-3636167:227_164	Bpev01_c0357_g0074	AGAMOUS-LIKE
Bpe_Chr1:3628936-3636167:231_165	Bpev01_c0357_g0074	AGAMOUS-LIKE
Bpe_Chr1:3628936-3636167:235_166	Bpev01_c0357_g0074	AGAMOUS-LIKE
Bpe_Chr1:3628936-3636167:242_167	Bpev01_c0357_g0074	AGAMOUS-LIKE
Bpe_Chr1:3628936-3636167:252_168	Bpev01_c0357_g0074	AGAMOUS-LIKE
Bpe_Chr1:3628936-3636167:253_169	Bpev01_c0357_g0074	AGAMOUS-LIKE
Bpe_Chr1:3628936-3636167:255_170	Bpev01_c0357_g0074	AGAMOUS-LIKE
Bpe_Chr1:3628936-3636167:260_171	Bpev01_c0357_g0074	AGAMOUS-LIKE
Bpe_Chr1:3628936-3636167:264_172	Bpev01_c0357_g0074	AGAMOUS-LIKE
Bpe_Chr1:3628936-3636167:275_173	Bpev01_c0357_g0074	AGAMOUS-LIKE
Bpe_Chr1:3628936-3636167:284_174	Bpev01_c0357_g0074	AGAMOUS-LIKE
Bpe_Chr1:3628936-3636167:287_175	Bpev01_c0357_g0074	AGAMOUS-LIKE
Bpe_Chr1:3628936-3636167:291_176	Bpev01_c0357_g0074	AGAMOUS-LIKE
Bpe_Chr1:3628936-3636167:293_177	Bpev01_c0357_g0074	AGAMOUS-LIKE
Bpe_Chr1:3628936-3636167:294_178	Bpev01_c0357_g0074	AGAMOUS-LIKE
Bpe_Chr1:3628936-3636167:296_179	Bpev01_c0357_g0074	AGAMOUS-LIKE
Bpe_Chr1:3628936-3636167:302_180	Bpev01_c0357_g0074	AGAMOUS-LIKE
Bpe_Chr1:3628936-3636167:313_181	Bpev01_c0357_g0074	AGAMOUS-LIKE
Bpe_Chr1:3628936-3636167:315_182	Bpev01_c0357_g0074	AGAMOUS-LIKE
Bpe_Chr1:3628936-3636167:321_183	Bpev01_c0357_g0074	AGAMOUS-LIKE
Bpe_Chr1:3628936-3636167:324_184	Bpev01_c0357_g0074	AGAMOUS-LIKE
Bpe_Chr1:3628936-3636167:327_185	Bpev01_c0357_g0074	AGAMOUS-LIKE
Bpe_Chr1:3628936-3636167:332_186	Bpev01_c0357_g0074	AGAMOUS-LIKE
Bpe_Chr1:3628936-3636167:342_187	Bpev01_c0357_g0074	AGAMOUS-LIKE
Bpe_Chr1:3628936-3636167:348_188	Bpev01_c0357_g0074	AGAMOUS-LIKE
Bpe_Chr1:3628936-3636167:353_189	Bpev01_c0357_g0074	AGAMOUS-LIKE
Bpe_Chr1:3628936-3636167:356_190	Bpev01_c0357_g0074	AGAMOUS-LIKE
Bpe_Chr1:3628936-3636167:359_191	Bpev01_c0357_g0074	AGAMOUS-LIKE
Bpe_Chr1:3628936-3636167:360_192	Bpev01_c0357_g0074	AGAMOUS-LIKE
Bpe_Chr1:3628936-3636167:362_193	Bpev01_c0357_g0074	AGAMOUS-LIKE
Bpe_Chr1:3628936-3636167:375_194	Bpev01_c0357_g0074	AGAMOUS-LIKE
Bpe_Chr1:3628936-3636167:386_195	Bpev01_c0357_g0074	AGAMOUS-LIKE
Bpe_Chr1:3628936-3636167:388_196	Bpev01_c0357_g0074	AGAMOUS-LIKE
Bpe_Chr1:3628936-3636167:391_197	Bpev01_c0357_g0074	AGAMOUS-LIKE
Bpe_Chr1:3628936-3636167:401_198	Bpev01_c0357_g0074	AGAMOUS-LIKE
Bpe_Chr1:3754970-3757347:1879_199	Bpev01_c0357_g0062	myb_domain_protein_106
Bpe_Chr1:3754970-3757347:1886_201	Bpev01_c0357_g0062	myb_domain_protein_106
Bpe_Chr1:3754970-3757347:1891_202	Bpev01_c0357_g0062	myb_domain_protein_106
Bpe_Chr1:3754970-3757347:1894_203	Bpev01_c0357_g0062	myb_domain_protein_106
Bpe_Chr1:3754970-3757347:1906_204	Bpev01_c0357_g0062	myb_domain_protein_106
Bpe_Chr1:3754970-3757347:1907_205	Bpev01_c0357_g0062	myb_domain_protein_106
Bpe_Chr1:3754970-3757347:1911_206	Bpev01_c0357_g0062	myb_domain_protein_106
Bpe_Chr1:3754970-3757347:1920_208	Bpev01_c0357_g0062	myb_domain_protein_106
Bpe_Chr1:3754970-3757347:1933_209	Bpev01_c0357_g0062	myb_domain_protein_106
Bpe_Chr1:3754970-3757347:1935_210	Bpev01_c0357_g0062	myb_domain_protein_106
Bpe_Chr1:3754970-3757347:1939_211	Bpev01_c0357_g0062	myb_domain_protein_106
Bpe_Chr1:3754970-3757347:1944_214	Bpev01_c0357_g0062	myb_domain_protein_106
Bpe_Chr1:3754970-3757347:1947_215	Bpev01_c0357_g0062	myb_domain_protein_106
Bpe_Chr1:3754970-3757347:1948_216	Bpev01_c0357_g0062	myb_domain_protein_106
Bpe_Chr1:3754970-3757347:1950_217	Bpev01_c0357_g0062	myb_domain_protein_106
Bpe_Chr1:3754970-3757347:1951_218	Bpev01_c0357_g0062	myb_domain_protein_106
Bpe_Chr1:3754970-3757347:1952_219	Bpev01_c0357_g0062	myb_domain_protein_106
Bpe_Chr1:3754970-3757347:1962_222	Bpev01_c0357_g0062	myb_domain_protein_106
Bpe_Chr1:3754970-3757347:1964_224	Bpev01_c0357_g0062	myb_domain_protein_106
Bpe_Chr1:3754970-3757347:1965_225	Bpev01_c0357_g0062	myb_domain_protein_106
Bpe_Chr1:3754970-3757347:1968_226	Bpev01_c0357_g0062	myb_domain_protein_106
Bpe_Chr1:3754970-3757347:1969_227	Bpev01_c0357_g0062	myb_domain_protein_106
Bpe_Chr1:3754970-3757347:1970_228	Bpev01_c0357_g0062	myb_domain_protein_106
Bpe_Chr1:3754970-3757347:1971_229	Bpev01_c0357_g0062	myb_domain_protein_106
Bpe_Chr1:3754970-3757347:1972_230	Bpev01_c0357_g0062	myb_domain_protein_106
Bpe_Chr1:3754970-3757347:1984_232	Bpev01_c0357_g0062	myb_domain_protein_106
Bpe_Chr1:3754970-3757347:1988_234	Bpev01_c0357_g0062	myb_domain_protein_106
Bpe_Chr1:3754970-3757347:1992_235	Bpev01_c0357_g0062	myb_domain_protein_106
Bpe_Chr1:3754970-3757347:1993_236	Bpev01_c0357_g0062	myb_domain_protein_106
Bpe_Chr1:3754970-3757347:1994_237	Bpev01_c0357_g0062	myb_domain_protein_106
Bpe_Chr1:3754970-3757347:1996_238	Bpev01_c0357_g0062	myb_domain_protein_106
Bpe_Chr1:3754970-3757347:2004_241	Bpev01_c0357_g0062	myb_domain_protein_106
Bpe_Chr1:3754970-3757347:2006_243	Bpev01_c0357_g0062	myb_domain_protein_106
Bpe_Chr1:3754970-3757347:2011_244	Bpev01_c0357_g0062	myb_domain_protein_106
Bpe_Chr1:3754970-3757347:2013_245	Bpev01_c0357_g0062	myb_domain_protein_106
Bpe_Chr1:3754970-3757347:2015_246	Bpev01_c0357_g0062	myb_domain_protein_106
Bpe_Chr1:3754970-3757347:2019_248	Bpev01_c0357_g0062	myb_domain_protein_106
Bpe_Chr1:3754970-3757347:2020_249	Bpev01_c0357_g0062	myb_domain_protein_106
Bpe_Chr1:3754970-3757347:2021_250	Bpev01_c0357_g0062	myb_domain_protein_106
Bpe_Chr1:3754970-3757347:2027_251	Bpev01_c0357_g0062	myb_domain_protein_106
Bpe_Chr1:3754970-3757347:2028_252	Bpev01_c0357_g0062	myb_domain_protein_106
Bpe_Chr1:3754970-3757347:2030_253	Bpev01_c0357_g0062	myb_domain_protein_106
Bpe_Chr1:3754970-3757347:2034_254	Bpev01_c0357_g0062	myb_domain_protein_106
Bpe_Chr1:3754970-3757347:2035_255	Bpev01_c0357_g0062	myb_domain_protein_106
Bpe_Chr1:3754970-3757347:2035_256	Bpev01_c0357_g0062	myb_domain_protein_106
Bpe_Chr1:3754970-3757347:2036_257	Bpev01_c0357_g0062	myb_domain_protein_106
Bpe_Chr1:3754970-3757347:2038_258	Bpev01_c0357_g0062	myb_domain_protein_106
Bpe_Chr1:3754970-3757347:2040_259	Bpev01_c0357_g0062	myb_domain_protein_106
Bpe_Chr1:3754970-3757347:2041_260	Bpev01_c0357_g0062	myb_domain_protein_106
Bpe_Chr1:3754970-3757347:2042_261	Bpev01_c0357_g0062	myb_domain_protein_106
Bpe_Chr1:3754970-3757347:2047_262	Bpev01_c0357_g0062	myb_domain_protein_106
Bpe_Chr1:3754970-3757347:2051_263	Bpev01_c0357_g0062	myb_domain_protein_106
Bpe_Chr1:3754970-3757347:2053_264	Bpev01_c0357_g0062	myb_domain_protein_106
Bpe_Chr1:3754970-3757347:2056_265	Bpev01_c0357_g0062	myb_domain_protein_106
Bpe_Chr1:3754970-3757347:2065_267	Bpev01_c0357_g0062	myb_domain_protein_106
Bpe_Chr1:3754970-3757347:2067_268	Bpev01_c0357_g0062	myb_domain_protein_106
Bpe_Chr1:3754970-3757347:2068_269	Bpev01_c0357_g0062	myb_domain_protein_106
Bpe_Chr1:3754970-3757347:2069_270	Bpev01_c0357_g0062	myb_domain_protein_106
Bpe_Chr1:3754970-3757347:2070_271	Bpev01_c0357_g0062	myb_domain_protein_106
Bpe_Chr1:3754970-3757347:2073_272	Bpev01_c0357_g0062	myb_domain_protein_106
Bpe_Chr1:3754970-3757347:2074_273	Bpev01_c0357_g0062	myb_domain_protein_106
Bpe_Chr1:3754970-3757347:2077_274	Bpev01_c0357_g0062	myb_domain_protein_106
Bpe_Chr1:3754970-3757347:2085_276	Bpev01_c0357_g0062	myb_domain_protein_106
Bpe_Chr1:3754970-3757347:2101_279	Bpev01_c0357_g0062	myb_domain_protein_106
Bpe_Chr1:3754970-3757347:2102_280	Bpev01_c0357_g0062	myb_domain_protein_106
Bpe_Chr1:3754970-3757347:2103_281	Bpev01_c0357_g0062	myb_domain_protein_106
Bpe_Chr1:3754970-3757347:2105_282	Bpev01_c0357_g0062	myb_domain_protein_106
Bpe_Chr1:3754970-3757347:2107_283	Bpev01_c0357_g0062	myb_domain_protein_106
Bpe_Chr1:3754970-3757347:2110_284	Bpev01_c0357_g0062	myb_domain_protein_106
Bpe_Chr1:3754970-3757347:2112_285	Bpev01_c0357_g0062	myb_domain_protein_106
Bpe_Chr1:3754970-3757347:2120_286	Bpev01_c0357_g0062	myb_domain_protein_106
Bpe_Chr1:3754970-3757347:2128_287	Bpev01_c0357_g0062	myb_domain_protein_106
Bpe_Chr1:3754970-3757347:2133_288	Bpev01_c0357_g0062	myb_domain_protein_106
Bpe_Chr1:3754970-3757347:2134_289	Bpev01_c0357_g0062	myb_domain_protein_106
Bpe_Chr1:4070157-4074172:258_290	Bpev01_c0357_g0035	WRKY_transcription_factor
Bpe_Chr1:4070157-4074172:260_291	Bpev01_c0357_g0035	WRKY_transcription_factor
Bpe_Chr1:4070157-4074172:262_292	Bpev01_c0357_g0035	WRKY_transcription_factor
Bpe_Chr1:4070157-4074172:267_293	Bpev01_c0357_g0035	WRKY_transcription_factor
Bpe_Chr1:4070157-4074172:269_294	Bpev01_c0357_g0035	WRKY_transcription_factor
Bpe_Chr1:4070157-4074172:276_295	Bpev01_c0357_g0035	WRKY_transcription_factor
Bpe_Chr1:4070157-4074172:287_296	Bpev01_c0357_g0035	WRKY_transcription_factor
Bpe_Chr1:4070157-4074172:288_297	Bpev01_c0357_g0035	WRKY_transcription_factor
Bpe_Chr1:4070157-4074172:288_298	Bpev01_c0357_g0035	WRKY_transcription_factor
Bpe_Chr1:4070157-4074172:293_299	Bpev01_c0357_g0035	WRKY_transcription_factor
Bpe_Chr1:4070157-4074172:302_300	Bpev01_c0357_g0035	WRKY_transcription_factor
Bpe_Chr1:4070157-4074172:305_301	Bpev01_c0357_g0035	WRKY_transcription_factor
Bpe_Chr1:4070157-4074172:307_302	Bpev01_c0357_g0035	WRKY_transcription_factor
Bpe_Chr1:4070157-4074172:324_303	Bpev01_c0357_g0035	WRKY_transcription_factor
Bpe_Chr1:4070157-4074172:329_304	Bpev01_c0357_g0035	WRKY_transcription_factor
Bpe_Chr1:4070157-4074172:330_305	Bpev01_c0357_g0035	WRKY_transcription_factor
Bpe_Chr1:4070157-4074172:331_306	Bpev01_c0357_g0035	WRKY_transcription_factor
Bpe_Chr1:4070157-4074172:336_307	Bpev01_c0357_g0035	WRKY_transcription_factor
Bpe_Chr1:4070157-4074172:343_309	Bpev01_c0357_g0035	WRKY_transcription_factor
Bpe_Chr1:4070157-4074172:358_310	Bpev01_c0357_g0035	WRKY_transcription_factor
Bpe_Chr1:4070157-4074172:368_311	Bpev01_c0357_g0035	WRKY_transcription_factor
Bpe_Chr1:4070157-4074172:370_312	Bpev01_c0357_g0035	WRKY_transcription_factor
Bpe_Chr1:4070157-4074172:371_313	Bpev01_c0357_g0035	WRKY_transcription_factor
Bpe_Chr1:4070157-4074172:374_314	Bpev01_c0357_g0035	WRKY_transcription_factor
Bpe_Chr1:4070157-4074172:391_315	Bpev01_c0357_g0035	WRKY_transcription_factor
Bpe_Chr1:4070157-4074172:401_316	Bpev01_c0357_g0035	WRKY_transcription_factor
Bpe_Chr1:4070157-4074172:407_317	Bpev01_c0357_g0035	WRKY_transcription_factor
Bpe_Chr1:4070157-4074172:408_318	Bpev01_c0357_g0035	WRKY_transcription_factor
Bpe_Chr1:4070157-4074172:410_319	Bpev01_c0357_g0035	WRKY_transcription_factor
Bpe_Chr1:4070157-4074172:412_320	Bpev01_c0357_g0035	WRKY_transcription_factor
Bpe_Chr1:4070157-4074172:415_321	Bpev01_c0357_g0035	WRKY_transcription_factor
Bpe_Chr1:4070157-4074172:417_322	Bpev01_c0357_g0035	WRKY_transcription_factor
Bpe_Chr1:4070157-4074172:418_323	Bpev01_c0357_g0035	WRKY_transcription_factor
Bpe_Chr1:4070157-4074172:419_324	Bpev01_c0357_g0035	WRKY_transcription_factor
Bpe_Chr1:4070157-4074172:421_325	Bpev01_c0357_g0035	WRKY_transcription_factor
Bpe_Chr1:4070157-4074172:438_326	Bpev01_c0357_g0035	WRKY_transcription_factor
Bpe_Chr1:4070157-4074172:448_327	Bpev01_c0357_g0035	WRKY_transcription_factor
Bpe_Chr1:4070157-4074172:452_328	Bpev01_c0357_g0035	WRKY_transcription_factor
Bpe_Chr1:4070157-4074172:459_329	Bpev01_c0357_g0035	WRKY_transcription_factor
Bpe_Chr1:4070157-4074172:460_330	Bpev01_c0357_g0035	WRKY_transcription_factor
Bpe_Chr1:4070157-4074172:468_331	Bpev01_c0357_g0035	WRKY_transcription_factor
Bpe_Chr1:4070157-4074172:469_332	Bpev01_c0357_g0035	WRKY_transcription_factor
Bpe_Chr1:4070157-4074172:474_333	Bpev01_c0357_g0035	WRKY_transcription_factor
Bpe_Chr1:4070157-4074172:475_334	Bpev01_c0357_g0035	WRKY_transcription_factor
Bpe_Chr1:4070157-4074172:476_335	Bpev01_c0357_g0035	WRKY_transcription_factor
Bpe_Chr1:4070157-4074172:483_336	Bpev01_c0357_g0035	WRKY_transcription_factor
Bpe_Chr1:4070157-4074172:485_337	Bpev01_c0357_g0035	WRKY_transcription_factor
Bpe_Chr1:4070157-4074172:486_338	Bpev01_c0357_g0035	WRKY_transcription_factor
Bpe_Chr1:4070157-4074172:494_340	Bpev01_c0357_g0035	WRKY_transcription_factor
Bpe_Chr1:4070157-4074172:496_341	Bpev01_c0357_g0035	WRKY_transcription_factor
Bpe_Chr1:4070157-4074172:497_342	Bpev01_c0357_g0035	WRKY_transcription_factor
Bpe_Chr1:4070157-4074172:498_343	Bpev01_c0357_g0035	WRKY_transcription_factor
Bpe_Chr1:4070157-4074172:507_344	Bpev01_c0357_g0035	WRKY_transcription_factor
Bpe_Chr1:4070157-4074172:508_345	Bpev01_c0357_g0035	WRKY_transcription_factor
Bpe_Chr1:4070157-4074172:509_346	Bpev01_c0357_g0035	WRKY_transcription_factor
Bpe_Chr1:4070157-4074172:516_347	Bpev01_c0357_g0035	WRKY_transcription_factor
Bpe_Chr1:4262456-4267522:3382_348	Bpev01_c0357_g0007	WRKY_transcription_factor
Bpe_Chr1:4262456-4267522:3408_349	Bpev01_c0357_g0007	WRKY_transcription_factor
Bpe_Chr1:4262456-4267522:3416_350	Bpev01_c0357_g0007	WRKY_transcription_factor
Bpe_Chr1:4262456-4267522:3422_351	Bpev01_c0357_g0007	WRKY_transcription_factor
Bpe_Chr1:4262456-4267522:3432_352	Bpev01_c0357_g0007	WRKY_transcription_factor
Bpe_Chr1:4262456-4267522:3433_353	Bpev01_c0357_g0007	WRKY_transcription_factor
Bpe_Chr1:4262456-4267522:3439_354	Bpev01_c0357_g0007	WRKY_transcription_factor
Bpe_Chr1:4262456-4267522:3440_355	Bpev01_c0357_g0007	WRKY_transcription_factor
Bpe_Chr1:4262456-4267522:3444_356	Bpev01_c0357_g0007	WRKY_transcription_factor
Bpe_Chr1:4262456-4267522:3449_357	Bpev01_c0357_g0007	WRKY_transcription_factor
Bpe_Chr1:4262456-4267522:3459_358	Bpev01_c0357_g0007	WRKY_transcription_factor
Bpe_Chr1:4262456-4267522:3475_359	Bpev01_c0357_g0007	WRKY_transcription_factor
Bpe_Chr1:4262456-4267522:3487_360	Bpev01_c0357_g0007	WRKY_transcription_factor
Bpe_Chr1:4262456-4267522:3491_361	Bpev01_c0357_g0007	WRKY_transcription_factor
Bpe_Chr1:4262456-4267522:3492_362	Bpev01_c0357_g0007	WRKY_transcription_factor
Bpe_Chr1:4262456-4267522:3493_363	Bpev01_c0357_g0007	WRKY_transcription_factor
Bpe_Chr1:4262456-4267522:3504_364	Bpev01_c0357_g0007	WRKY_transcription_factor
Bpe_Chr1:4262456-4267522:3524_365	Bpev01_c0357_g0007	WRKY_transcription_factor
Bpe_Chr1:4262456-4267522:3526_366	Bpev01_c0357_g0007	WRKY_transcription_factor
Bpe_Chr1:4262456-4267522:3534_367	Bpev01_c0357_g0007	WRKY_transcription_factor
Bpe_Chr1:4262456-4267522:3537_368	Bpev01_c0357_g0007	WRKY_transcription_factor
Bpe_Chr1:4262456-4267522:3543_369	Bpev01_c0357_g0007	WRKY_transcription_factor
Bpe_Chr1:4262456-4267522:3549_370	Bpev01_c0357_g0007	WRKY_transcription_factor
Bpe_Chr1:4262456-4267522:3553_371	Bpev01_c0357_g0007	WRKY_transcription_factor
Bpe_Chr1:4262456-4267522:3557_372	Bpev01_c0357_g0007	WRKY_transcription_factor
Bpe_Chr1:4262456-4267522:3560_373	Bpev01_c0357_g0007	WRKY_transcription_factor
Bpe_Chr1:4262456-4267522:3564_374	Bpev01_c0357_g0007	WRKY_transcription_factor
Bpe_Chr1:4262456-4267522:3569_375	Bpev01_c0357_g0007	WRKY_transcription_factor
Bpe_Chr1:4262456-4267522:3576_376	Bpev01_c0357_g0007	WRKY_transcription_factor
Bpe_Chr1:4262456-4267522:3577_377	Bpev01_c0357_g0007	WRKY_transcription_factor
Bpe_Chr1:4262456-4267522:3584_378	Bpev01_c0357_g0007	WRKY_transcription_factor
Bpe_Chr1:4262456-4267522:3587_379	Bpev01_c0357_g0007	WRKY_transcription_factor
Bpe_Chr1:4262456-4267522:3589_380	Bpev01_c0357_g0007	WRKY_transcription_factor
Bpe_Chr1:4262456-4267522:3590_381	Bpev01_c0357_g0007	WRKY_transcription_factor
Bpe_Chr1:4262456-4267522:3596_382	Bpev01_c0357_g0007	WRKY_transcription_factor
Bpe_Chr1:4262456-4267522:3596_383	Bpev01_c0357_g0007	WRKY_transcription_factor
Bpe_Chr1:4262456-4267522:3597_384	Bpev01_c0357_g0007	WRKY_transcription_factor
Bpe_Chr1:4262456-4267522:3607_387	Bpev01_c0357_g0007	WRKY_transcription_factor
Bpe_Chr1:4262456-4267522:3608_388	Bpev01_c0357_g0007	WRKY_transcription_factor
Bpe_Chr1:4262456-4267522:3609_389	Bpev01_c0357_g0007	WRKY_transcription_factor
Bpe_Chr1:4262456-4267522:3610_390	Bpev01_c0357_g0007	WRKY_transcription_factor
Bpe_Chr1:4262456-4267522:3613_391	Bpev01_c0357_g0007	WRKY_transcription_factor
Bpe_Chr1:4262456-4267522:3613_392	Bpev01_c0357_g0007	WRKY_transcription_factor
Bpe_Chr1:4262456-4267522:3614_393	Bpev01_c0357_g0007	WRKY_transcription_factor
Bpe_Chr1:4262456-4267522:3615_394	Bpev01_c0357_g0007	WRKY_transcription_factor
Bpe_Chr1:4262456-4267522:3616_395	Bpev01_c0357_g0007	WRKY_transcription_factor
Bpe_Chr1:4262456-4267522:3622_396	Bpev01_c0357_g0007	WRKY_transcription_factor
Bpe_Chr1:4262456-4267522:3630_397	Bpev01_c0357_g0007	WRKY_transcription_factor
Bpe_Chr1:4262456-4267522:3636_398	Bpev01_c0357_g0007	WRKY_transcription_factor
Bpe_Chr1:4262456-4267522:3638_399	Bpev01_c0357_g0007	WRKY_transcription_factor
Bpe_Chr1:4287890-4290820:752_400	Bpev01_c0357_g0004	UDP-glucose_6-dehydrogenase_family_protein
Bpe_Chr1:4287890-4290820:768_401	Bpev01_c0357_g0004	UDP-glucose_6-dehydrogenase_family_protein
Bpe_Chr1:4287890-4290820:779_402	Bpev01_c0357_g0004	UDP-glucose_6-dehydrogenase_family_protein
Bpe_Chr1:4287890-4290820:785_403	Bpev01_c0357_g0004	UDP-glucose_6-dehydrogenase_family_protein
Bpe_Chr1:4287890-4290820:800_404	Bpev01_c0357_g0004	UDP-glucose_6-dehydrogenase_family_protein
Bpe_Chr1:4287890-4290820:803_405	Bpev01_c0357_g0004	UDP-glucose_6-dehydrogenase_family_protein
Bpe_Chr1:4287890-4290820:812_406	Bpev01_c0357_g0004	UDP-glucose_6-dehydrogenase_family_protein
Bpe_Chr1:4287890-4290820:814_407	Bpev01_c0357_g0004	UDP-glucose_6-dehydrogenase_family_protein
Bpe_Chr1:4287890-4290820:815_408	Bpev01_c0357_g0004	UDP-glucose_6-dehydrogenase_family_protein
Bpe_Chr1:4287890-4290820:818_409	Bpev01_c0357_g0004	UDP-glucose_6-dehydrogenase_family_protein
Bpe_Chr1:4287890-4290820:827_410	Bpev01_c0357_g0004	UDP-glucose_6-dehydrogenase_family_protein
Bpe_Chr1:4287890-4290820:839_411	Bpev01_c0357_g0004	UDP-glucose_6-dehydrogenase_family_protein
Bpe_Chr1:4287890-4290820:852_412	Bpev01_c0357_g0004	UDP-glucose_6-dehydrogenase_family_protein
Bpe_Chr1:4287890-4290820:857_413	Bpev01_c0357_g0004	UDP-glucose_6-dehydrogenase_family_protein
Bpe_Chr1:4287890-4290820:858_414	Bpev01_c0357_g0004	UDP-glucose_6-dehydrogenase_family_protein
Bpe_Chr1:4287890-4290820:863_415	Bpev01_c0357_g0004	UDP-glucose_6-dehydrogenase_family_protein
Bpe_Chr1:4287890-4290820:867_416	Bpev01_c0357_g0004	UDP-glucose_6-dehydrogenase_family_protein
Bpe_Chr1:4287890-4290820:886_418	Bpev01_c0357_g0004	UDP-glucose_6-dehydrogenase_family_protein
Bpe_Chr1:4287890-4290820:889_419	Bpev01_c0357_g0004	UDP-glucose_6-dehydrogenase_family_protein
Bpe_Chr1:4287890-4290820:908_421	Bpev01_c0357_g0004	UDP-glucose_6-dehydrogenase_family_protein
Bpe_Chr1:4287890-4290820:911_422	Bpev01_c0357_g0004	UDP-glucose_6-dehydrogenase_family_protein
Bpe_Chr1:4287890-4290820:926_423	Bpev01_c0357_g0004	UDP-glucose_6-dehydrogenase_family_protein
Bpe_Chr1:4287890-4290820:941_424	Bpev01_c0357_g0004	UDP-glucose_6-dehydrogenase_family_protein
Bpe_Chr1:4287890-4290820:947_425	Bpev01_c0357_g0004	UDP-glucose_6-dehydrogenase_family_protein
Bpe_Chr1:4287890-4290820:965_426	Bpev01_c0357_g0004	UDP-glucose_6-dehydrogenase_family_protein
Bpe_Chr1:4287890-4290820:968_427	Bpev01_c0357_g0004	UDP-glucose_6-dehydrogenase_family_protein
Bpe_Chr1:4287890-4290820:971_428	Bpev01_c0357_g0004	UDP-glucose_6-dehydrogenase_family_protein
Bpe_Chr1:4287890-4290820:986_429	Bpev01_c0357_g0004	UDP-glucose_6-dehydrogenase_family_protein
Bpe_Chr1:4287890-4290820:992_430	Bpev01_c0357_g0004	UDP-glucose_6-dehydrogenase_family_protein
Bpe_Chr1:4287890-4290820:994_431	Bpev01_c0357_g0004	UDP-glucose_6-dehydrogenase_family_protein
Bpe_Chr1:4287890-4290820:998_432	Bpev01_c0357_g0004	UDP-glucose_6-dehydrogenase_family_protein
Bpe_Chr1:4287890-4290820:1009_433	Bpev01_c0357_g0004	UDP-glucose_6-dehydrogenase_family_protein
Bpe_Chr1:4287890-4290820:1010_434	Bpev01_c0357_g0004	UDP-glucose_6-dehydrogenase_family_protein
Bpe_Chr1:4493395-4496794:3033_435	Bpev01_c0449_g0043	Putative_CLI1_CLv3_PEPTIDE_INSENSITIvE
Bpe_Chr1:4493395-4496794:3034_436	Bpev01_c0449_g0043	Putative_CLI1_CLv3_PEPTIDE_INSENSITIvE
Bpe_Chr1:4493395-4496794:3042_437	Bpev01_c0449_g0043	Putative_CLI1_CLv3_PEPTIDE_INSENSITIvE
Bpe_Chr1:4493395-4496794:3057_438	Bpev01_c0449_g0043	Putative_CLI1_CLv3_PEPTIDE_INSENSITIvE
Bpe_Chr1:4493395-4496794:3063_439	Bpev01_c0449_g0043	Putative_CLI1_CLv3_PEPTIDE_INSENSITIvE
Bpe_Chr1:4493395-4496794:3069_440	Bpev01_c0449_g0043	Putative_CLI1_CLv3_PEPTIDE_INSENSITIvE
Bpe_Chr1:4493395-4496794:3081_441	Bpev01_c0449_g0043	Putative_CLI1_CLv3_PEPTIDE_INSENSITIvE
Bpe_Chr1:4493395-4496794:3091_442	Bpev01_c0449_g0043	Putative_CLI1_CLv3_PEPTIDE_INSENSITIvE
Bpe_Chr1:4493395-4496794:3097_443	Bpev01_c0449_g0043	Putative_CLI1_CLv3_PEPTIDE_INSENSITIvE
Bpe_Chr1:4493395-4496794:3129_444	Bpev01_c0449_g0043	Putative_CLI1_CLv3_PEPTIDE_INSENSITIvE
Bpe_Chr1:4493395-4496794:3135_445	Bpev01_c0449_g0043	Putative_CLI1_CLv3_PEPTIDE_INSENSITIvE
Bpe_Chr1:4493395-4496794:3153_446	Bpev01_c0449_g0043	Putative_CLI1_CLv3_PEPTIDE_INSENSITIvE
Bpe_Chr1:4493395-4496794:3155_447	Bpev01_c0449_g0043	Putative_CLI1_CLv3_PEPTIDE_INSENSITIvE
Bpe_Chr1:4493395-4496794:3157_448	Bpev01_c0449_g0043	Putative_CLI1_CLv3_PEPTIDE_INSENSITIvE
Bpe_Chr1:4493395-4496794:3189_449	Bpev01_c0449_g0043	Putative_CLI1_CLv3_PEPTIDE_INSENSITIvE
Bpe_Chr1:4493395-4496794:3191_450	Bpev01_c0449_g0043	Putative_CLI1_CLv3_PEPTIDE_INSENSITIvE
Bpe_Chr1:4493395-4496794:3198_451	Bpev01_c0449_g0043	Putative_CLI1_CLv3_PEPTIDE_INSENSITIvE
Bpe_Chr1:4493395-4496794:3210_452	Bpev01_c0449_g0043	Putative_CLI1_CLv3_PEPTIDE_INSENSITIvE
Bpe_Chr1:4493395-4496794:3223_453	Bpev01_c0449_g0043	Putative_CLI1_CLv3_PEPTIDE_INSENSITIvE
Bpe_Chr1:4493395-4496794:3225_454	Bpev01_c0449_g0043	Putative_CLI1_CLv3_PEPTIDE_INSENSITIvE
Bpe_Chr1:4493395-4496794:3227_455	Bpev01_c0449_g0043	Putative_CLI1_CLv3_PEPTIDE_INSENSITIvE
Bpe_Chr1:4493395-4496794:3231_456	Bpev01_c0449_g0043	Putative_CLI1_CLv3_PEPTIDE_INSENSITIvE
Bpe_Chr1:4493395-4496794:3240_457	Bpev01_c0449_g0043	Putative_CLI1_CLv3_PEPTIDE_INSENSITIvE
Bpe_Chr1:4493395-4496794:3243_458	Bpev01_c0449_g0043	Putative_CLI1_CLv3_PEPTIDE_INSENSITIvE
Bpe_Chr1:4493395-4496794:3249_459	Bpev01_c0449_g0043	Putative_CLI1_CLv3_PEPTIDE_INSENSITIvE
Bpe_Chr1:4493395-4496794:3255_460	Bpev01_c0449_g0043	Putative_CLI1_CLv3_PEPTIDE_INSENSITIvE
Bpe_Chr1:4493395-4496794:3260_462	Bpev01_c0449_g0043	Putative_CLI1_CLv3_PEPTIDE_INSENSITIvE
Bpe_Chr1:4493395-4496794:3261_463	Bpev01_c0449_g0043	Putative_CLI1_CLv3_PEPTIDE_INSENSITIvE
Bpe_Chr1:4493395-4496794:3283_464	Bpev01_c0449_g0043	Putative_CLI1_CLv3_PEPTIDE_INSENSITIvE
Bpe_Chr1:4493395-4496794:3290_465	Bpev01_c0449_g0043	Putative_CLI1_CLv3_PEPTIDE_INSENSITIvE
Bpe_Chr1:4969100-4983431:2475_466	Bpev01_c0919_g0007	MADS
Bpe_Chr1:4969100-4983431:2483_467	Bpev01_c0919_g0007	MADS
Bpe_Chr1:4969100-4983431:2487_468	Bpev01_c0919_g0007	MADS
Bpe_Chr1:4969100-4983431:2488_469	Bpev01_c0919_g0007	MADS
Bpe_Chr1:4969100-4983431:2489_470	Bpev01_c0919_g0007	MADS
Bpe_Chr1:4969100-4983431:2490_471	Bpev01_c0919_g0007	MADS
Bpe_Chr1:4969100-4983431:2491_472	Bpev01_c0919_g0007	MADS
Bpe_Chr1:4969100-4983431:2498_473	Bpev01_c0919_g0007	MADS
Bpe_Chr1:4969100-4983431:2501_474	Bpev01_c0919_g0007	MADS
Bpe_Chr1:4969100-4983431:2502_475	Bpev01_c0919_g0007	MADS
Bpe_Chr1:4969100-4983431:2512_476	Bpev01_c0919_g0007	MADS
Bpe_Chr1:4969100-4983431:2516_477	Bpev01_c0919_g0007	MADS
Bpe_Chr1:4969100-4983431:2537_478	Bpev01_c0919_g0007	MADS
Bpe_Chr1:4969100-4983431:2540_479	Bpev01_c0919_g0007	MADS
Bpe_Chr1:4969100-4983431:2546_480	Bpev01_c0919_g0007	MADS
Bpe_Chr1:4969100-4983431:2550_481	Bpev01_c0919_g0007	MADS
Bpe_Chr1:4969100-4983431:2551_482	Bpev01_c0919_g0007	MADS
Bpe_Chr1:4969100-4983431:2552_483	Bpev01_c0919_g0007	MADS
Bpe_Chr1:4969100-4983431:2560_484	Bpev01_c0919_g0007	MADS
Bpe_Chr1:4969100-4983431:2562_485	Bpev01_c0919_g0007	MADS
Bpe_Chr1:4969100-4983431:2563_486	Bpev01_c0919_g0007	MADS
Bpe_Chr1:4969100-4983431:2565_487	Bpev01_c0919_g0007	MADS
Bpe_Chr1:4969100-4983431:2570_488	Bpev01_c0919_g0007	MADS
Bpe_Chr1:4969100-4983431:2571_489	Bpev01_c0919_g0007	MADS
Bpe_Chr1:4969100-4983431:2572_490	Bpev01_c0919_g0007	MADS
Bpe_Chr1:4969100-4983431:2574_491	Bpev01_c0919_g0007	MADS
Bpe_Chr1:4969100-4983431:2578_492	Bpev01_c0919_g0007	MADS
Bpe_Chr1:4969100-4983431:2579_493	Bpev01_c0919_g0007	MADS
Bpe_Chr1:4969100-4983431:2581_494	Bpev01_c0919_g0007	MADS
Bpe_Chr1:4969100-4983431:2584_495	Bpev01_c0919_g0007	MADS
Bpe_Chr1:4969100-4983431:2586_496	Bpev01_c0919_g0007	MADS
Bpe_Chr1:4969100-4983431:2588_497	Bpev01_c0919_g0007	MADS
Bpe_Chr1:4969100-4983431:2589_498	Bpev01_c0919_g0007	MADS
Bpe_Chr1:4969100-4983431:2591_499	Bpev01_c0919_g0007	MADS
Bpe_Chr1:4969100-4983431:2593_500	Bpev01_c0919_g0007	MADS
Bpe_Chr1:4969100-4983431:2605_502	Bpev01_c0919_g0007	MADS
Bpe_Chr1:4969100-4983431:2606_503	Bpev01_c0919_g0007	MADS
Bpe_Chr1:4969100-4983431:2609_504	Bpev01_c0919_g0007	MADS
Bpe_Chr1:4969100-4983431:2614_505	Bpev01_c0919_g0007	MADS
Bpe_Chr1:4969100-4983431:2615_506	Bpev01_c0919_g0007	MADS
Bpe_Chr1:4969100-4983431:2616_507	Bpev01_c0919_g0007	MADS
Bpe_Chr1:4969100-4983431:2617_508	Bpev01_c0919_g0007	MADS
Bpe_Chr1:4969100-4983431:2622_509	Bpev01_c0919_g0007	MADS
Bpe_Chr1:4969100-4983431:2634_510	Bpev01_c0919_g0007	MADS
Bpe_Chr1:4969100-4983431:2635_511	Bpev01_c0919_g0007	MADS
Bpe_Chr1:4969100-4983431:2638_512	Bpev01_c0919_g0007	MADS
Bpe_Chr1:4969100-4983431:2642_513	Bpev01_c0919_g0007	MADS
Bpe_Chr1:4969100-4983431:2643_514	Bpev01_c0919_g0007	MADS
Bpe_Chr1:4969100-4983431:2645_515	Bpev01_c0919_g0007	MADS
Bpe_Chr1:4969100-4983431:2646_516	Bpev01_c0919_g0007	MADS
Bpe_Chr1:4969100-4983431:2652_517	Bpev01_c0919_g0007	MADS
Bpe_Chr1:4969100-4983431:2656_518	Bpev01_c0919_g0007	MADS
Bpe_Chr1:4969100-4983431:2659_519	Bpev01_c0919_g0007	MADS
Bpe_Chr1:4969100-4983431:2660_520	Bpev01_c0919_g0007	MADS
Bpe_Chr1:4969100-4983431:2663_521	Bpev01_c0919_g0007	MADS
Bpe_Chr1:4969100-4983431:2666_522	Bpev01_c0919_g0007	MADS
Bpe_Chr1:4969100-4983431:2668_523	Bpev01_c0919_g0007	MADS
Bpe_Chr1:4969100-4983431:2670_524	Bpev01_c0919_g0007	MADS
Bpe_Chr1:4969100-4983431:2672_525	Bpev01_c0919_g0007	MADS
Bpe_Chr1:4969100-4983431:2675_526	Bpev01_c0919_g0007	MADS
Bpe_Chr1:4969100-4983431:2676_527	Bpev01_c0919_g0007	MADS
Bpe_Chr1:4969100-4983431:2677_528	Bpev01_c0919_g0007	MADS
Bpe_Chr1:4969100-4983431:2678_529	Bpev01_c0919_g0007	MADS
Bpe_Chr1:4969100-4983431:2679_530	Bpev01_c0919_g0007	MADS
Bpe_Chr1:4969100-4983431:2681_531	Bpev01_c0919_g0007	MADS
Bpe_Chr1:4969100-4983431:2683_532	Bpev01_c0919_g0007	MADS
Bpe_Chr1:4969100-4983431:2686_533	Bpev01_c0919_g0007	MADS
Bpe_Chr1:4969100-4983431:2687_534	Bpev01_c0919_g0007	MADS
Bpe_Chr1:4969100-4983431:2690_535	Bpev01_c0919_g0007	MADS
Bpe_Chr1:4969100-4983431:2691_536	Bpev01_c0919_g0007	MADS
Bpe_Chr1:4969100-4983431:2692_537	Bpev01_c0919_g0007	MADS
Bpe_Chr1:4969100-4983431:2694_538	Bpev01_c0919_g0007	MADS
Bpe_Chr1:4969100-4983431:2700_539	Bpev01_c0919_g0007	MADS
Bpe_Chr1:4969100-4983431:2704_540	Bpev01_c0919_g0007	MADS
Bpe_Chr1:4969100-4983431:2712_541	Bpev01_c0919_g0007	MADS
Bpe_Chr1:4969100-4983431:2714_542	Bpev01_c0919_g0007	MADS
Bpe_Chr1:4969100-4983431:2715_543	Bpev01_c0919_g0007	MADS
Bpe_Chr1:4969100-4983431:2720_544	Bpev01_c0919_g0007	MADS
Bpe_Chr1:4969100-4983431:2722_545	Bpev01_c0919_g0007	MADS
Bpe_Chr1:7226433-7260448:709_547	Bpev01_c0016_g0101	Histidine_kinase-_DNA_gyrase_B-_and_HSP90-like_ATPase_family_protein
Bpe_Chr1:7226433-7260448:722_548	Bpev01_c0016_g0101	Histidine_kinase-_DNA_gyrase_B-_and_HSP90-like_ATPase_family_protein
Bpe_Chr1:7226433-7260448:723_549	Bpev01_c0016_g0101	Histidine_kinase-_DNA_gyrase_B-_and_HSP90-like_ATPase_family_protein
Bpe_Chr1:7226433-7260448:724_550	Bpev01_c0016_g0101	Histidine_kinase-_DNA_gyrase_B-_and_HSP90-like_ATPase_family_protein
Bpe_Chr1:7226433-7260448:726_551	Bpev01_c0016_g0101	Histidine_kinase-_DNA_gyrase_B-_and_HSP90-like_ATPase_family_protein
Bpe_Chr1:7226433-7260448:732_552	Bpev01_c0016_g0101	Histidine_kinase-_DNA_gyrase_B-_and_HSP90-like_ATPase_family_protein
Bpe_Chr1:7226433-7260448:739_553	Bpev01_c0016_g0101	Histidine_kinase-_DNA_gyrase_B-_and_HSP90-like_ATPase_family_protein
Bpe_Chr1:7226433-7260448:742_554	Bpev01_c0016_g0101	Histidine_kinase-_DNA_gyrase_B-_and_HSP90-like_ATPase_family_protein
Bpe_Chr1:7226433-7260448:746_555	Bpev01_c0016_g0101	Histidine_kinase-_DNA_gyrase_B-_and_HSP90-like_ATPase_family_protein
Bpe_Chr1:7226433-7260448:754_556	Bpev01_c0016_g0101	Histidine_kinase-_DNA_gyrase_B-_and_HSP90-like_ATPase_family_protein
Bpe_Chr1:7226433-7260448:755_557	Bpev01_c0016_g0101	Histidine_kinase-_DNA_gyrase_B-_and_HSP90-like_ATPase_family_protein
Bpe_Chr1:7226433-7260448:758_558	Bpev01_c0016_g0101	Histidine_kinase-_DNA_gyrase_B-_and_HSP90-like_ATPase_family_protein
Bpe_Chr1:7226433-7260448:766_559	Bpev01_c0016_g0101	Histidine_kinase-_DNA_gyrase_B-_and_HSP90-like_ATPase_family_protein
Bpe_Chr1:7226433-7260448:785_560	Bpev01_c0016_g0101	Histidine_kinase-_DNA_gyrase_B-_and_HSP90-like_ATPase_family_protein
Bpe_Chr1:7226433-7260448:787_561	Bpev01_c0016_g0101	Histidine_kinase-_DNA_gyrase_B-_and_HSP90-like_ATPase_family_protein
Bpe_Chr1:7226433-7260448:791_562	Bpev01_c0016_g0101	Histidine_kinase-_DNA_gyrase_B-_and_HSP90-like_ATPase_family_protein
Bpe_Chr1:7226433-7260448:797_563	Bpev01_c0016_g0101	Histidine_kinase-_DNA_gyrase_B-_and_HSP90-like_ATPase_family_protein
Bpe_Chr1:7226433-7260448:804_564	Bpev01_c0016_g0101	Histidine_kinase-_DNA_gyrase_B-_and_HSP90-like_ATPase_family_protein
Bpe_Chr1:7226433-7260448:813_565	Bpev01_c0016_g0101	Histidine_kinase-_DNA_gyrase_B-_and_HSP90-like_ATPase_family_protein
Bpe_Chr1:7226433-7260448:820_566	Bpev01_c0016_g0101	Histidine_kinase-_DNA_gyrase_B-_and_HSP90-like_ATPase_family_protein
Bpe_Chr1:7226433-7260448:821_567	Bpev01_c0016_g0101	Histidine_kinase-_DNA_gyrase_B-_and_HSP90-like_ATPase_family_protein
Bpe_Chr1:7226433-7260448:822_568	Bpev01_c0016_g0101	Histidine_kinase-_DNA_gyrase_B-_and_HSP90-like_ATPase_family_protein
Bpe_Chr1:7226433-7260448:830_569	Bpev01_c0016_g0101	Histidine_kinase-_DNA_gyrase_B-_and_HSP90-like_ATPase_family_protein
Bpe_Chr1:7226433-7260448:841_570	Bpev01_c0016_g0101	Histidine_kinase-_DNA_gyrase_B-_and_HSP90-like_ATPase_family_protein
Bpe_Chr1:7226433-7260448:844_571	Bpev01_c0016_g0101	Histidine_kinase-_DNA_gyrase_B-_and_HSP90-like_ATPase_family_protein
Bpe_Chr1:7226433-7260448:845_572	Bpev01_c0016_g0101	Histidine_kinase-_DNA_gyrase_B-_and_HSP90-like_ATPase_family_protein
Bpe_Chr1:7226433-7260448:862_573	Bpev01_c0016_g0101	Histidine_kinase-_DNA_gyrase_B-_and_HSP90-like_ATPase_family_protein
Bpe_Chr1:7226433-7260448:863_574	Bpev01_c0016_g0101	Histidine_kinase-_DNA_gyrase_B-_and_HSP90-like_ATPase_family_protein
Bpe_Chr1:7226433-7260448:881_575	Bpev01_c0016_g0101	Histidine_kinase-_DNA_gyrase_B-_and_HSP90-like_ATPase_family_protein
Bpe_Chr1:7226433-7260448:888_576	Bpev01_c0016_g0101	Histidine_kinase-_DNA_gyrase_B-_and_HSP90-like_ATPase_family_protein
Bpe_Chr1:7226433-7260448:892_577	Bpev01_c0016_g0101	Histidine_kinase-_DNA_gyrase_B-_and_HSP90-like_ATPase_family_protein
Bpe_Chr1:7226433-7260448:899_578	Bpev01_c0016_g0101	Histidine_kinase-_DNA_gyrase_B-_and_HSP90-like_ATPase_family_protein
Bpe_Chr1:7226433-7260448:901_579	Bpev01_c0016_g0101	Histidine_kinase-_DNA_gyrase_B-_and_HSP90-like_ATPase_family_protein
Bpe_Chr1:7226433-7260448:903_580	Bpev01_c0016_g0101	Histidine_kinase-_DNA_gyrase_B-_and_HSP90-like_ATPase_family_protein
Bpe_Chr1:7226433-7260448:906_581	Bpev01_c0016_g0101	Histidine_kinase-_DNA_gyrase_B-_and_HSP90-like_ATPase_family_protein
Bpe_Chr1:7226433-7260448:908_582	Bpev01_c0016_g0101	Histidine_kinase-_DNA_gyrase_B-_and_HSP90-like_ATPase_family_protein
Bpe_Chr1:7226433-7260448:910_583	Bpev01_c0016_g0101	Histidine_kinase-_DNA_gyrase_B-_and_HSP90-like_ATPase_family_protein
Bpe_Chr1:7226433-7260448:933_585	Bpev01_c0016_g0101	Histidine_kinase-_DNA_gyrase_B-_and_HSP90-like_ATPase_family_protein
Bpe_Chr1:7226433-7260448:951_586	Bpev01_c0016_g0101	Histidine_kinase-_DNA_gyrase_B-_and_HSP90-like_ATPase_family_protein
Bpe_Chr1:7226433-7260448:952_587	Bpev01_c0016_g0101	Histidine_kinase-_DNA_gyrase_B-_and_HSP90-like_ATPase_family_protein
Bpe_Chr1:7406478-7413587:4902_588	Bpev01_c0016_g0084	NA
Bpe_Chr1:7406478-7413587:4903_589	Bpev01_c0016_g0084	NA
Bpe_Chr1:7406478-7413587:4904_590	Bpev01_c0016_g0084	NA
Bpe_Chr1:7406478-7413587:4908_591	Bpev01_c0016_g0084	NA
Bpe_Chr1:7406478-7413587:4912_592	Bpev01_c0016_g0084	NA
Bpe_Chr1:7406478-7413587:4914_593	Bpev01_c0016_g0084	NA
Bpe_Chr1:7406478-7413587:4916_594	Bpev01_c0016_g0084	NA
Bpe_Chr1:7406478-7413587:4932_595	Bpev01_c0016_g0084	NA
Bpe_Chr1:7406478-7413587:4934_596	Bpev01_c0016_g0084	NA
Bpe_Chr1:7406478-7413587:4951_597	Bpev01_c0016_g0084	NA
Bpe_Chr1:7406478-7413587:4961_598	Bpev01_c0016_g0084	NA
Bpe_Chr1:7406478-7413587:4962_599	Bpev01_c0016_g0084	NA
Bpe_Chr1:7406478-7413587:4966_600	Bpev01_c0016_g0084	NA
Bpe_Chr1:7406478-7413587:4976_601	Bpev01_c0016_g0084	NA
Bpe_Chr1:7406478-7413587:4977_602	Bpev01_c0016_g0084	NA
Bpe_Chr1:7406478-7413587:4978_603	Bpev01_c0016_g0084	NA
Bpe_Chr1:7406478-7413587:4985_604	Bpev01_c0016_g0084	NA
Bpe_Chr1:7406478-7413587:4987_605	Bpev01_c0016_g0084	NA
Bpe_Chr1:7406478-7413587:4989_606	Bpev01_c0016_g0084	NA
Bpe_Chr1:7406478-7413587:4995_607	Bpev01_c0016_g0084	NA
Bpe_Chr1:7406478-7413587:4996_608	Bpev01_c0016_g0084	NA
Bpe_Chr1:7406478-7413587:5000_609	Bpev01_c0016_g0084	NA
Bpe_Chr1:7406478-7413587:5005_610	Bpev01_c0016_g0084	NA
Bpe_Chr1:7406478-7413587:5011_611	Bpev01_c0016_g0084	NA
Bpe_Chr1:7406478-7413587:5013_612	Bpev01_c0016_g0084	NA
Bpe_Chr1:7406478-7413587:5015_613	Bpev01_c0016_g0084	NA
Bpe_Chr1:7406478-7413587:5017_614	Bpev01_c0016_g0084	NA
Bpe_Chr1:7406478-7413587:5020_615	Bpev01_c0016_g0084	NA
Bpe_Chr1:7406478-7413587:5021_616	Bpev01_c0016_g0084	NA
Bpe_Chr1:7406478-7413587:5022_617	Bpev01_c0016_g0084	NA
Bpe_Chr1:7406478-7413587:5023_618	Bpev01_c0016_g0084	NA
Bpe_Chr1:7406478-7413587:5036_619	Bpev01_c0016_g0084	NA
Bpe_Chr1:7406478-7413587:5044_620	Bpev01_c0016_g0084	NA
Bpe_Chr1:7406478-7413587:5049_621	Bpev01_c0016_g0084	NA
Bpe_Chr1:7406478-7413587:5059_622	Bpev01_c0016_g0084	NA
Bpe_Chr1:7406478-7413587:5061_623	Bpev01_c0016_g0084	NA
Bpe_Chr1:7406478-7413587:5064_624	Bpev01_c0016_g0084	NA
Bpe_Chr1:7406478-7413587:5079_625	Bpev01_c0016_g0084	NA
Bpe_Chr1:7406478-7413587:5081_626	Bpev01_c0016_g0084	NA
Bpe_Chr1:7406478-7413587:5087_627	Bpev01_c0016_g0084	NA
Bpe_Chr1:7406478-7413587:5100_628	Bpev01_c0016_g0084	NA
Bpe_Chr1:7406478-7413587:5104_629	Bpev01_c0016_g0084	NA
Bpe_Chr1:7406478-7413587:5109_630	Bpev01_c0016_g0084	NA
Bpe_Chr1:7406478-7413587:5111_631	Bpev01_c0016_g0084	NA
Bpe_Chr1:7406478-7413587:5112_632	Bpev01_c0016_g0084	NA
Bpe_Chr1:7406478-7413587:5115_633	Bpev01_c0016_g0084	NA
Bpe_Chr1:7406478-7413587:5118_634	Bpev01_c0016_g0084	NA
Bpe_Chr1:7406478-7413587:5119_635	Bpev01_c0016_g0084	NA
Bpe_Chr1:7406478-7413587:5128_636	Bpev01_c0016_g0084	NA
Bpe_Chr1:7406478-7413587:5139_637	Bpev01_c0016_g0084	NA
Bpe_Chr1:7406478-7413587:5145_638	Bpev01_c0016_g0084	NA
Bpe_Chr1:7652312-7668898:5162_639	Bpev01_c0016_g0062	Soluble_pyridine_nucleotide_transhydrogenase
Bpe_Chr1:7652312-7668898:5165_640	Bpev01_c0016_g0062	Soluble_pyridine_nucleotide_transhydrogenase
Bpe_Chr1:7652312-7668898:5171_641	Bpev01_c0016_g0062	Soluble_pyridine_nucleotide_transhydrogenase
Bpe_Chr1:7652312-7668898:5172_642	Bpev01_c0016_g0062	Soluble_pyridine_nucleotide_transhydrogenase
Bpe_Chr1:7652312-7668898:5184_643	Bpev01_c0016_g0062	Soluble_pyridine_nucleotide_transhydrogenase
Bpe_Chr1:7652312-7668898:5189_644	Bpev01_c0016_g0062	Soluble_pyridine_nucleotide_transhydrogenase
Bpe_Chr1:7652312-7668898:5200_645	Bpev01_c0016_g0062	Soluble_pyridine_nucleotide_transhydrogenase
Bpe_Chr1:7652312-7668898:5201_646	Bpev01_c0016_g0062	Soluble_pyridine_nucleotide_transhydrogenase
Bpe_Chr1:7652312-7668898:5202_647	Bpev01_c0016_g0062	Soluble_pyridine_nucleotide_transhydrogenase
Bpe_Chr1:7652312-7668898:5210_648	Bpev01_c0016_g0062	Soluble_pyridine_nucleotide_transhydrogenase
Bpe_Chr1:7652312-7668898:5213_649	Bpev01_c0016_g0062	Soluble_pyridine_nucleotide_transhydrogenase
Bpe_Chr1:7652312-7668898:5215_650	Bpev01_c0016_g0062	Soluble_pyridine_nucleotide_transhydrogenase
Bpe_Chr1:7652312-7668898:5219_651	Bpev01_c0016_g0062	Soluble_pyridine_nucleotide_transhydrogenase
Bpe_Chr1:7652312-7668898:5222_652	Bpev01_c0016_g0062	Soluble_pyridine_nucleotide_transhydrogenase
Bpe_Chr1:7652312-7668898:5230_653	Bpev01_c0016_g0062	Soluble_pyridine_nucleotide_transhydrogenase
Bpe_Chr1:7652312-7668898:5230_654	Bpev01_c0016_g0062	Soluble_pyridine_nucleotide_transhydrogenase
Bpe_Chr1:7652312-7668898:5231_655	Bpev01_c0016_g0062	Soluble_pyridine_nucleotide_transhydrogenase
Bpe_Chr1:7652312-7668898:5236_656	Bpev01_c0016_g0062	Soluble_pyridine_nucleotide_transhydrogenase
Bpe_Chr1:7652312-7668898:5241_657	Bpev01_c0016_g0062	Soluble_pyridine_nucleotide_transhydrogenase
Bpe_Chr1:7652312-7668898:5243_658	Bpev01_c0016_g0062	Soluble_pyridine_nucleotide_transhydrogenase
Bpe_Chr1:7652312-7668898:5244_659	Bpev01_c0016_g0062	Soluble_pyridine_nucleotide_transhydrogenase
Bpe_Chr1:7652312-7668898:5248_660	Bpev01_c0016_g0062	Soluble_pyridine_nucleotide_transhydrogenase
Bpe_Chr1:7652312-7668898:5251_661	Bpev01_c0016_g0062	Soluble_pyridine_nucleotide_transhydrogenase
Bpe_Chr1:7652312-7668898:5252_662	Bpev01_c0016_g0062	Soluble_pyridine_nucleotide_transhydrogenase
Bpe_Chr1:7652312-7668898:5257_663	Bpev01_c0016_g0062	Soluble_pyridine_nucleotide_transhydrogenase
Bpe_Chr1:7652312-7668898:5261_664	Bpev01_c0016_g0062	Soluble_pyridine_nucleotide_transhydrogenase
Bpe_Chr1:7652312-7668898:5275_665	Bpev01_c0016_g0062	Soluble_pyridine_nucleotide_transhydrogenase
Bpe_Chr1:7652312-7668898:5277_666	Bpev01_c0016_g0062	Soluble_pyridine_nucleotide_transhydrogenase
Bpe_Chr1:7652312-7668898:5278_667	Bpev01_c0016_g0062	Soluble_pyridine_nucleotide_transhydrogenase
Bpe_Chr1:7652312-7668898:5280_668	Bpev01_c0016_g0062	Soluble_pyridine_nucleotide_transhydrogenase
Bpe_Chr1:7652312-7668898:5281_669	Bpev01_c0016_g0062	Soluble_pyridine_nucleotide_transhydrogenase
Bpe_Chr1:7652312-7668898:5284_670	Bpev01_c0016_g0062	Soluble_pyridine_nucleotide_transhydrogenase
Bpe_Chr1:7652312-7668898:5296_671	Bpev01_c0016_g0062	Soluble_pyridine_nucleotide_transhydrogenase
Bpe_Chr1:7652312-7668898:5300_672	Bpev01_c0016_g0062	Soluble_pyridine_nucleotide_transhydrogenase
Bpe_Chr1:7652312-7668898:5301_673	Bpev01_c0016_g0062	Soluble_pyridine_nucleotide_transhydrogenase
Bpe_Chr1:7652312-7668898:5305_674	Bpev01_c0016_g0062	Soluble_pyridine_nucleotide_transhydrogenase
Bpe_Chr1:7652312-7668898:5306_675	Bpev01_c0016_g0062	Soluble_pyridine_nucleotide_transhydrogenase
Bpe_Chr1:7652312-7668898:5309_676	Bpev01_c0016_g0062	Soluble_pyridine_nucleotide_transhydrogenase
Bpe_Chr1:7652312-7668898:5312_677	Bpev01_c0016_g0062	Soluble_pyridine_nucleotide_transhydrogenase
Bpe_Chr1:7652312-7668898:5313_678	Bpev01_c0016_g0062	Soluble_pyridine_nucleotide_transhydrogenase
Bpe_Chr1:7652312-7668898:5319_679	Bpev01_c0016_g0062	Soluble_pyridine_nucleotide_transhydrogenase
Bpe_Chr1:7652312-7668898:5323_680	Bpev01_c0016_g0062	Soluble_pyridine_nucleotide_transhydrogenase
Bpe_Chr1:7652312-7668898:5336_681	Bpev01_c0016_g0062	Soluble_pyridine_nucleotide_transhydrogenase
Bpe_Chr1:7652312-7668898:5339_682	Bpev01_c0016_g0062	Soluble_pyridine_nucleotide_transhydrogenase
Bpe_Chr1:7652312-7668898:5358_683	Bpev01_c0016_g0062	Soluble_pyridine_nucleotide_transhydrogenase
Bpe_Chr1:7652312-7668898:5363_684	Bpev01_c0016_g0062	Soluble_pyridine_nucleotide_transhydrogenase
Bpe_Chr1:7652312-7668898:5364_685	Bpev01_c0016_g0062	Soluble_pyridine_nucleotide_transhydrogenase
Bpe_Chr1:7652312-7668898:5367_686	Bpev01_c0016_g0062	Soluble_pyridine_nucleotide_transhydrogenase
Bpe_Chr1:7652312-7668898:5387_687	Bpev01_c0016_g0062	Soluble_pyridine_nucleotide_transhydrogenase
Bpe_Chr1:7652312-7668898:5388_688	Bpev01_c0016_g0062	Soluble_pyridine_nucleotide_transhydrogenase
Bpe_Chr1:7652312-7668898:5398_689	Bpev01_c0016_g0062	Soluble_pyridine_nucleotide_transhydrogenase
Bpe_Chr1:7652312-7668898:5400_690	Bpev01_c0016_g0062	Soluble_pyridine_nucleotide_transhydrogenase
Bpe_Chr1:7774308-7783193:3608_691	Bpev01_c0016_g0055	cellulose_synthase-like_D1
Bpe_Chr1:7774308-7783193:3617_692	Bpev01_c0016_g0055	cellulose_synthase-like_D1
Bpe_Chr1:7774308-7783193:3620_693	Bpev01_c0016_g0055	cellulose_synthase-like_D1
Bpe_Chr1:7774308-7783193:3623_694	Bpev01_c0016_g0055	cellulose_synthase-like_D1
Bpe_Chr1:7774308-7783193:3641_695	Bpev01_c0016_g0055	cellulose_synthase-like_D1
Bpe_Chr1:7774308-7783193:3665_696	Bpev01_c0016_g0055	cellulose_synthase-like_D1
Bpe_Chr1:7774308-7783193:3674_697	Bpev01_c0016_g0055	cellulose_synthase-like_D1
Bpe_Chr1:7774308-7783193:3680_698	Bpev01_c0016_g0055	cellulose_synthase-like_D1
Bpe_Chr1:7774308-7783193:3689_699	Bpev01_c0016_g0055	cellulose_synthase-like_D1
Bpe_Chr1:7774308-7783193:3692_700	Bpev01_c0016_g0055	cellulose_synthase-like_D1
Bpe_Chr1:7774308-7783193:3694_701	Bpev01_c0016_g0055	cellulose_synthase-like_D1
Bpe_Chr1:7774308-7783193:3702_702	Bpev01_c0016_g0055	cellulose_synthase-like_D1
Bpe_Chr1:7774308-7783193:3707_703	Bpev01_c0016_g0055	cellulose_synthase-like_D1
Bpe_Chr1:7774308-7783193:3711_704	Bpev01_c0016_g0055	cellulose_synthase-like_D1
Bpe_Chr1:7774308-7783193:3713_705	Bpev01_c0016_g0055	cellulose_synthase-like_D1
Bpe_Chr1:7774308-7783193:3716_706	Bpev01_c0016_g0055	cellulose_synthase-like_D1
Bpe_Chr1:7774308-7783193:3717_707	Bpev01_c0016_g0055	cellulose_synthase-like_D1
Bpe_Chr1:7774308-7783193:3725_708	Bpev01_c0016_g0055	cellulose_synthase-like_D1
Bpe_Chr1:7774308-7783193:3759_709	Bpev01_c0016_g0055	cellulose_synthase-like_D1
Bpe_Chr1:7774308-7783193:3770_710	Bpev01_c0016_g0055	cellulose_synthase-like_D1
Bpe_Chr1:7774308-7783193:3779_711	Bpev01_c0016_g0055	cellulose_synthase-like_D1
Bpe_Chr1:7774308-7783193:3782_712	Bpev01_c0016_g0055	cellulose_synthase-like_D1
Bpe_Chr1:7774308-7783193:3785_713	Bpev01_c0016_g0055	cellulose_synthase-like_D1
Bpe_Chr1:7774308-7783193:3788_714	Bpev01_c0016_g0055	cellulose_synthase-like_D1
Bpe_Chr1:7774308-7783193:3821_715	Bpev01_c0016_g0055	cellulose_synthase-like_D1
Bpe_Chr1:7774308-7783193:3827_716	Bpev01_c0016_g0055	cellulose_synthase-like_D1
Bpe_Chr1:7774308-7783193:3833_717	Bpev01_c0016_g0055	cellulose_synthase-like_D1
Bpe_Chr1:7774308-7783193:3839_718	Bpev01_c0016_g0055	cellulose_synthase-like_D1
Bpe_Chr1:7774308-7783193:3864_719	Bpev01_c0016_g0055	cellulose_synthase-like_D1
Bpe_Chr1:10075986-10081473:3719_721	Bpev01_c0215_g0027	RNA-binding_protein_1
Bpe_Chr1:10075986-10081473:3722_722	Bpev01_c0215_g0027	RNA-binding_protein_1
Bpe_Chr1:10075986-10081473:3727_723	Bpev01_c0215_g0027	RNA-binding_protein_1
Bpe_Chr1:10075986-10081473:3734_724	Bpev01_c0215_g0027	RNA-binding_protein_1
Bpe_Chr1:10075986-10081473:3743_725	Bpev01_c0215_g0027	RNA-binding_protein_1
Bpe_Chr1:10075986-10081473:3748_726	Bpev01_c0215_g0027	RNA-binding_protein_1
Bpe_Chr1:10075986-10081473:3749_727	Bpev01_c0215_g0027	RNA-binding_protein_1
Bpe_Chr1:10075986-10081473:3768_728	Bpev01_c0215_g0027	RNA-binding_protein_1
Bpe_Chr1:10075986-10081473:3782_729	Bpev01_c0215_g0027	RNA-binding_protein_1
Bpe_Chr1:10075986-10081473:3784_730	Bpev01_c0215_g0027	RNA-binding_protein_1
Bpe_Chr1:10075986-10081473:3786_731	Bpev01_c0215_g0027	RNA-binding_protein_1
Bpe_Chr1:10075986-10081473:3790_732	Bpev01_c0215_g0027	RNA-binding_protein_1
Bpe_Chr1:10075986-10081473:3799_733	Bpev01_c0215_g0027	RNA-binding_protein_1
Bpe_Chr1:10075986-10081473:3808_735	Bpev01_c0215_g0027	RNA-binding_protein_1
Bpe_Chr1:10075986-10081473:3811_736	Bpev01_c0215_g0027	RNA-binding_protein_1
Bpe_Chr1:10075986-10081473:3822_737	Bpev01_c0215_g0027	RNA-binding_protein_1
Bpe_Chr1:10075986-10081473:3828_738	Bpev01_c0215_g0027	RNA-binding_protein_1
Bpe_Chr1:10075986-10081473:3835_739	Bpev01_c0215_g0027	RNA-binding_protein_1
Bpe_Chr1:10075986-10081473:3841_740	Bpev01_c0215_g0027	RNA-binding_protein_1
Bpe_Chr1:10075986-10081473:3853_741	Bpev01_c0215_g0027	RNA-binding_protein_1
Bpe_Chr1:10075986-10081473:3857_742	Bpev01_c0215_g0027	RNA-binding_protein_1
Bpe_Chr1:10075986-10081473:3861_743	Bpev01_c0215_g0027	RNA-binding_protein_1
Bpe_Chr1:10075986-10081473:3865_744	Bpev01_c0215_g0027	RNA-binding_protein_1
Bpe_Chr1:10075986-10081473:3866_745	Bpev01_c0215_g0027	RNA-binding_protein_1
Bpe_Chr1:10075986-10081473:3868_746	Bpev01_c0215_g0027	RNA-binding_protein_1
Bpe_Chr1:10075986-10081473:3871_747	Bpev01_c0215_g0027	RNA-binding_protein_1
Bpe_Chr1:10075986-10081473:3880_748	Bpev01_c0215_g0027	RNA-binding_protein_1
Bpe_Chr1:10075986-10081473:3882_749	Bpev01_c0215_g0027	RNA-binding_protein_1
Bpe_Chr1:10075986-10081473:3885_750	Bpev01_c0215_g0027	RNA-binding_protein_1
Bpe_Chr1:10075986-10081473:3886_751	Bpev01_c0215_g0027	RNA-binding_protein_1
Bpe_Chr1:10075986-10081473:3892_753	Bpev01_c0215_g0027	RNA-binding_protein_1
Bpe_Chr1:10075986-10081473:3894_754	Bpev01_c0215_g0027	RNA-binding_protein_1
Bpe_Chr1:10075986-10081473:3896_755	Bpev01_c0215_g0027	RNA-binding_protein_1
Bpe_Chr1:10075986-10081473:3908_756	Bpev01_c0215_g0027	RNA-binding_protein_1
Bpe_Chr1:10075986-10081473:3909_757	Bpev01_c0215_g0027	RNA-binding_protein_1
Bpe_Chr1:10075986-10081473:3921_758	Bpev01_c0215_g0027	RNA-binding_protein_1
Bpe_Chr1:10075986-10081473:3923_759	Bpev01_c0215_g0027	RNA-binding_protein_1
Bpe_Chr1:10075986-10081473:3927_761	Bpev01_c0215_g0027	RNA-binding_protein_1
Bpe_Chr1:10075986-10081473:3930_762	Bpev01_c0215_g0027	RNA-binding_protein_1
Bpe_Chr1:10075986-10081473:3937_763	Bpev01_c0215_g0027	RNA-binding_protein_1
Bpe_Chr1:10075986-10081473:3940_764	Bpev01_c0215_g0027	RNA-binding_protein_1
Bpe_Chr1:10075986-10081473:3945_765	Bpev01_c0215_g0027	RNA-binding_protein_1
Bpe_Chr1:10075986-10081473:3946_766	Bpev01_c0215_g0027	RNA-binding_protein_1
Bpe_Chr1:10075986-10081473:3949_767	Bpev01_c0215_g0027	RNA-binding_protein_1
Bpe_Chr1:10075986-10081473:3952_768	Bpev01_c0215_g0027	RNA-binding_protein_1
Bpe_Chr1:10075986-10081473:3953_769	Bpev01_c0215_g0027	RNA-binding_protein_1
Bpe_Chr1:10075986-10081473:3955_770	Bpev01_c0215_g0027	RNA-binding_protein_1
Bpe_Chr1:10075986-10081473:3960_772	Bpev01_c0215_g0027	RNA-binding_protein_1
Bpe_Chr1:10075986-10081473:3961_773	Bpev01_c0215_g0027	RNA-binding_protein_1
Bpe_Chr1:10075986-10081473:3967_774	Bpev01_c0215_g0027	RNA-binding_protein_1
Bpe_Chr1:10075986-10081473:3974_775	Bpev01_c0215_g0027	RNA-binding_protein_1
Bpe_Chr1:10075986-10081473:3976_776	Bpev01_c0215_g0027	RNA-binding_protein_1
Bpe_Chr1:10075986-10081473:3977_777	Bpev01_c0215_g0027	RNA-binding_protein_1
Bpe_Chr1:10075986-10081473:3980_778	Bpev01_c0215_g0027	RNA-binding_protein_1
Bpe_Chr1:10075986-10081473:3984_779	Bpev01_c0215_g0027	RNA-binding_protein_1
Bpe_Chr1:11427273-11431708:2836_780	Bpev01_c0774_g0007	Ethylene_response_factor
Bpe_Chr1:11427273-11431708:2865_781	Bpev01_c0774_g0007	Ethylene_response_factor
Bpe_Chr1:11427273-11431708:2890_782	Bpev01_c0774_g0007	Ethylene_response_factor
Bpe_Chr1:11427273-11431708:2899_783	Bpev01_c0774_g0007	Ethylene_response_factor
Bpe_Chr1:11427273-11431708:2902_784	Bpev01_c0774_g0007	Ethylene_response_factor
Bpe_Chr1:11427273-11431708:2908_785	Bpev01_c0774_g0007	Ethylene_response_factor
Bpe_Chr1:11427273-11431708:2913_786	Bpev01_c0774_g0007	Ethylene_response_factor
Bpe_Chr1:11427273-11431708:2928_787	Bpev01_c0774_g0007	Ethylene_response_factor
Bpe_Chr1:11427273-11431708:2935_788	Bpev01_c0774_g0007	Ethylene_response_factor
Bpe_Chr1:11427273-11431708:2950_789	Bpev01_c0774_g0007	Ethylene_response_factor
Bpe_Chr1:11427273-11431708:2962_790	Bpev01_c0774_g0007	Ethylene_response_factor
Bpe_Chr1:11427273-11431708:2977_791	Bpev01_c0774_g0007	Ethylene_response_factor
Bpe_Chr1:11427273-11431708:2979_792	Bpev01_c0774_g0007	Ethylene_response_factor
Bpe_Chr1:11427273-11431708:2988_793	Bpev01_c0774_g0007	Ethylene_response_factor
Bpe_Chr1:11427273-11431708:3031_794	Bpev01_c0774_g0007	Ethylene_response_factor
Bpe_Chr1:11427273-11431708:3032_795	Bpev01_c0774_g0007	Ethylene_response_factor
Bpe_Chr1:11427273-11431708:3041_796	Bpev01_c0774_g0007	Ethylene_response_factor
Bpe_Chr1:11427273-11431708:3046_797	Bpev01_c0774_g0007	Ethylene_response_factor
Bpe_Chr1:11427273-11431708:3084_798	Bpev01_c0774_g0007	Ethylene_response_factor
Bpe_Chr1:11533598-11538257:3300_799	Bpev01_c1270_g0001	cellulose_synthase_like_G2
Bpe_Chr1:11533598-11538257:3301_800	Bpev01_c1270_g0001	cellulose_synthase_like_G2
Bpe_Chr1:11533598-11538257:3305_801	Bpev01_c1270_g0001	cellulose_synthase_like_G2
Bpe_Chr1:11533598-11538257:3306_802	Bpev01_c1270_g0001	cellulose_synthase_like_G2
Bpe_Chr1:11533598-11538257:3308_804	Bpev01_c1270_g0001	cellulose_synthase_like_G2
Bpe_Chr1:11533598-11538257:3309_805	Bpev01_c1270_g0001	cellulose_synthase_like_G2
Bpe_Chr1:11533598-11538257:3314_806	Bpev01_c1270_g0001	cellulose_synthase_like_G2
Bpe_Chr1:11533598-11538257:3316_807	Bpev01_c1270_g0001	cellulose_synthase_like_G2
Bpe_Chr1:11533598-11538257:3317_808	Bpev01_c1270_g0001	cellulose_synthase_like_G2
Bpe_Chr1:11533598-11538257:3318_809	Bpev01_c1270_g0001	cellulose_synthase_like_G2
Bpe_Chr1:11533598-11538257:3321_810	Bpev01_c1270_g0001	cellulose_synthase_like_G2
Bpe_Chr1:11533598-11538257:3327_811	Bpev01_c1270_g0001	cellulose_synthase_like_G2
Bpe_Chr1:11533598-11538257:3329_812	Bpev01_c1270_g0001	cellulose_synthase_like_G2
Bpe_Chr1:11533598-11538257:3330_813	Bpev01_c1270_g0001	cellulose_synthase_like_G2
Bpe_Chr1:11533598-11538257:3332_814	Bpev01_c1270_g0001	cellulose_synthase_like_G2
Bpe_Chr1:11533598-11538257:3336_815	Bpev01_c1270_g0001	cellulose_synthase_like_G2
Bpe_Chr1:11533598-11538257:3339_816	Bpev01_c1270_g0001	cellulose_synthase_like_G2
Bpe_Chr1:11533598-11538257:3340_817	Bpev01_c1270_g0001	cellulose_synthase_like_G2
Bpe_Chr1:11533598-11538257:3341_818	Bpev01_c1270_g0001	cellulose_synthase_like_G2
Bpe_Chr1:11533598-11538257:3344_819	Bpev01_c1270_g0001	cellulose_synthase_like_G2
Bpe_Chr1:11533598-11538257:3350_820	Bpev01_c1270_g0001	cellulose_synthase_like_G2
Bpe_Chr1:11533598-11538257:3360_823	Bpev01_c1270_g0001	cellulose_synthase_like_G2
Bpe_Chr1:11533598-11538257:3363_824	Bpev01_c1270_g0001	cellulose_synthase_like_G2
Bpe_Chr1:11533598-11538257:3364_825	Bpev01_c1270_g0001	cellulose_synthase_like_G2
Bpe_Chr1:11533598-11538257:3366_826	Bpev01_c1270_g0001	cellulose_synthase_like_G2
Bpe_Chr1:11533598-11538257:3369_827	Bpev01_c1270_g0001	cellulose_synthase_like_G2
Bpe_Chr1:11533598-11538257:3370_828	Bpev01_c1270_g0001	cellulose_synthase_like_G2
Bpe_Chr1:11533598-11538257:3371_829	Bpev01_c1270_g0001	cellulose_synthase_like_G2
Bpe_Chr1:11533598-11538257:3374_830	Bpev01_c1270_g0001	cellulose_synthase_like_G2
Bpe_Chr1:11533598-11538257:3375_831	Bpev01_c1270_g0001	cellulose_synthase_like_G2
Bpe_Chr1:11533598-11538257:3378_833	Bpev01_c1270_g0001	cellulose_synthase_like_G2
Bpe_Chr1:11533598-11538257:3381_834	Bpev01_c1270_g0001	cellulose_synthase_like_G2
Bpe_Chr1:11533598-11538257:3382_835	Bpev01_c1270_g0001	cellulose_synthase_like_G2
Bpe_Chr1:11533598-11538257:3386_836	Bpev01_c1270_g0001	cellulose_synthase_like_G2
Bpe_Chr1:11533598-11538257:3387_837	Bpev01_c1270_g0001	cellulose_synthase_like_G2
Bpe_Chr1:11533598-11538257:3388_838	Bpev01_c1270_g0001	cellulose_synthase_like_G2
Bpe_Chr1:11533598-11538257:3389_839	Bpev01_c1270_g0001	cellulose_synthase_like_G2
Bpe_Chr1:11533598-11538257:3391_840	Bpev01_c1270_g0001	cellulose_synthase_like_G2
Bpe_Chr1:11533598-11538257:3392_841	Bpev01_c1270_g0001	cellulose_synthase_like_G2
Bpe_Chr1:11533598-11538257:3399_843	Bpev01_c1270_g0001	cellulose_synthase_like_G2
Bpe_Chr1:11533598-11538257:3403_844	Bpev01_c1270_g0001	cellulose_synthase_like_G2
Bpe_Chr1:11533598-11538257:3412_845	Bpev01_c1270_g0001	cellulose_synthase_like_G2
Bpe_Chr1:11533598-11538257:3416_847	Bpev01_c1270_g0001	cellulose_synthase_like_G2
Bpe_Chr1:11533598-11538257:3423_848	Bpev01_c1270_g0001	cellulose_synthase_like_G2
Bpe_Chr1:11533598-11538257:3424_849	Bpev01_c1270_g0001	cellulose_synthase_like_G2
Bpe_Chr1:11533598-11538257:3425_850	Bpev01_c1270_g0001	cellulose_synthase_like_G2
Bpe_Chr1:11533598-11538257:3432_852	Bpev01_c1270_g0001	cellulose_synthase_like_G2
Bpe_Chr1:11533598-11538257:3433_853	Bpev01_c1270_g0001	cellulose_synthase_like_G2
Bpe_Chr1:11533598-11538257:3435_854	Bpev01_c1270_g0001	cellulose_synthase_like_G2
Bpe_Chr1:11533598-11538257:3442_855	Bpev01_c1270_g0001	cellulose_synthase_like_G2
Bpe_Chr1:11533598-11538257:3444_856	Bpev01_c1270_g0001	cellulose_synthase_like_G2
Bpe_Chr1:11533598-11538257:3445_857	Bpev01_c1270_g0001	cellulose_synthase_like_G2
Bpe_Chr1:11533598-11538257:3446_858	Bpev01_c1270_g0001	cellulose_synthase_like_G2
Bpe_Chr1:11533598-11538257:3468_860	Bpev01_c1270_g0001	cellulose_synthase_like_G2
Bpe_Chr1:11533598-11538257:3469_861	Bpev01_c1270_g0001	cellulose_synthase_like_G2
Bpe_Chr1:11533598-11538257:3474_862	Bpev01_c1270_g0001	cellulose_synthase_like_G2
Bpe_Chr1:11533598-11538257:3481_863	Bpev01_c1270_g0001	cellulose_synthase_like_G2
Bpe_Chr1:11533598-11538257:3484_864	Bpev01_c1270_g0001	cellulose_synthase_like_G2
Bpe_Chr1:11533598-11538257:3485_865	Bpev01_c1270_g0001	cellulose_synthase_like_G2
Bpe_Chr1:11533598-11538257:3487_866	Bpev01_c1270_g0001	cellulose_synthase_like_G2
Bpe_Chr1:11533598-11538257:3492_867	Bpev01_c1270_g0001	cellulose_synthase_like_G2
Bpe_Chr1:11533598-11538257:3499_868	Bpev01_c1270_g0001	cellulose_synthase_like_G2
Bpe_Chr1:11533598-11538257:3501_869	Bpev01_c1270_g0001	cellulose_synthase_like_G2
Bpe_Chr1:11533598-11538257:3503_870	Bpev01_c1270_g0001	cellulose_synthase_like_G2
Bpe_Chr1:11533598-11538257:3504_871	Bpev01_c1270_g0001	cellulose_synthase_like_G2
Bpe_Chr1:11533598-11538257:3505_872	Bpev01_c1270_g0001	cellulose_synthase_like_G2
Bpe_Chr1:11533598-11538257:3509_873	Bpev01_c1270_g0001	cellulose_synthase_like_G2
Bpe_Chr1:11533598-11538257:3511_874	Bpev01_c1270_g0001	cellulose_synthase_like_G2
Bpe_Chr1:11533598-11538257:3514_875	Bpev01_c1270_g0001	cellulose_synthase_like_G2
Bpe_Chr1:11533598-11538257:3518_876	Bpev01_c1270_g0001	cellulose_synthase_like_G2
Bpe_Chr1:11533598-11538257:3520_877	Bpev01_c1270_g0001	cellulose_synthase_like_G2
Bpe_Chr1:11533598-11538257:3521_878	Bpev01_c1270_g0001	cellulose_synthase_like_G2
Bpe_Chr1:11533598-11538257:3523_879	Bpev01_c1270_g0001	cellulose_synthase_like_G2
Bpe_Chr1:11533598-11538257:3524_880	Bpev01_c1270_g0001	cellulose_synthase_like_G2
Bpe_Chr1:11533598-11538257:3538_881	Bpev01_c1270_g0001	cellulose_synthase_like_G2
Bpe_Chr1:11533598-11538257:3543_882	Bpev01_c1270_g0001	cellulose_synthase_like_G2
Bpe_Chr1:11533598-11538257:3545_883	Bpev01_c1270_g0001	cellulose_synthase_like_G2
Bpe_Chr1:11533598-11538257:3546_884	Bpev01_c1270_g0001	cellulose_synthase_like_G2
Bpe_Chr1:11533598-11538257:3547_885	Bpev01_c1270_g0001	cellulose_synthase_like_G2
Bpe_Chr1:11533598-11538257:3549_886	Bpev01_c1270_g0001	cellulose_synthase_like_G2
Bpe_Chr1:11533598-11538257:3554_888	Bpev01_c1270_g0001	cellulose_synthase_like_G2
Bpe_Chr1:11533598-11538257:3560_889	Bpev01_c1270_g0001	cellulose_synthase_like_G2
Bpe_Chr1:11533598-11538257:3568_891	Bpev01_c1270_g0001	cellulose_synthase_like_G2
Bpe_Chr1:11533598-11538257:3569_892	Bpev01_c1270_g0001	cellulose_synthase_like_G2
Bpe_Chr1:11533598-11538257:3570_893	Bpev01_c1270_g0001	cellulose_synthase_like_G2
Bpe_Chr1:11533598-11538257:3571_894	Bpev01_c1270_g0001	cellulose_synthase_like_G2
Bpe_Chr1:14559303-14562044:1994_895	Bpev01_c0887_g0005	Chitinase_family_protein
Bpe_Chr1:14559303-14562044:1995_896	Bpev01_c0887_g0005	Chitinase_family_protein
Bpe_Chr1:14559303-14562044:1998_897	Bpev01_c0887_g0005	Chitinase_family_protein
Bpe_Chr1:14559303-14562044:2002_898	Bpev01_c0887_g0005	Chitinase_family_protein
Bpe_Chr1:14559303-14562044:2010_899	Bpev01_c0887_g0005	Chitinase_family_protein
Bpe_Chr1:14559303-14562044:2013_900	Bpev01_c0887_g0005	Chitinase_family_protein
Bpe_Chr1:14559303-14562044:2021_901	Bpev01_c0887_g0005	Chitinase_family_protein
Bpe_Chr1:14559303-14562044:2023_902	Bpev01_c0887_g0005	Chitinase_family_protein
Bpe_Chr1:14559303-14562044:2028_903	Bpev01_c0887_g0005	Chitinase_family_protein
Bpe_Chr1:14559303-14562044:2037_904	Bpev01_c0887_g0005	Chitinase_family_protein
Bpe_Chr1:14559303-14562044:2049_905	Bpev01_c0887_g0005	Chitinase_family_protein
Bpe_Chr1:14559303-14562044:2064_906	Bpev01_c0887_g0005	Chitinase_family_protein
Bpe_Chr1:14559303-14562044:2069_907	Bpev01_c0887_g0005	Chitinase_family_protein
Bpe_Chr1:14559303-14562044:2076_908	Bpev01_c0887_g0005	Chitinase_family_protein
Bpe_Chr1:14559303-14562044:2080_909	Bpev01_c0887_g0005	Chitinase_family_protein
Bpe_Chr1:14559303-14562044:2083_910	Bpev01_c0887_g0005	Chitinase_family_protein
Bpe_Chr1:14559303-14562044:2095_911	Bpev01_c0887_g0005	Chitinase_family_protein
Bpe_Chr1:14559303-14562044:2101_912	Bpev01_c0887_g0005	Chitinase_family_protein
Bpe_Chr1:14559303-14562044:2102_913	Bpev01_c0887_g0005	Chitinase_family_protein
Bpe_Chr1:14559303-14562044:2103_914	Bpev01_c0887_g0005	Chitinase_family_protein
Bpe_Chr1:14559303-14562044:2105_915	Bpev01_c0887_g0005	Chitinase_family_protein
Bpe_Chr1:14559303-14562044:2107_916	Bpev01_c0887_g0005	Chitinase_family_protein
Bpe_Chr1:14559303-14562044:2113_917	Bpev01_c0887_g0005	Chitinase_family_protein
Bpe_Chr1:14559303-14562044:2120_918	Bpev01_c0887_g0005	Chitinase_family_protein
Bpe_Chr1:14559303-14562044:2122_919	Bpev01_c0887_g0005	Chitinase_family_protein
Bpe_Chr1:14559303-14562044:2131_920	Bpev01_c0887_g0005	Chitinase_family_protein
Bpe_Chr1:14559303-14562044:2140_921	Bpev01_c0887_g0005	Chitinase_family_protein
Bpe_Chr1:14559303-14562044:2143_922	Bpev01_c0887_g0005	Chitinase_family_protein
Bpe_Chr1:14559303-14562044:2162_923	Bpev01_c0887_g0005	Chitinase_family_protein
Bpe_Chr1:14559303-14562044:2170_924	Bpev01_c0887_g0005	Chitinase_family_protein
Bpe_Chr1:14559303-14562044:2180_925	Bpev01_c0887_g0005	Chitinase_family_protein
Bpe_Chr1:14559303-14562044:2182_926	Bpev01_c0887_g0005	Chitinase_family_protein
Bpe_Chr1:14559303-14562044:2183_927	Bpev01_c0887_g0005	Chitinase_family_protein
Bpe_Chr1:14559303-14562044:2185_928	Bpev01_c0887_g0005	Chitinase_family_protein
Bpe_Chr1:14559303-14562044:2196_929	Bpev01_c0887_g0005	Chitinase_family_protein
Bpe_Chr1:14559303-14562044:2212_930	Bpev01_c0887_g0005	Chitinase_family_protein
Bpe_Chr1:14559303-14562044:2218_931	Bpev01_c0887_g0005	Chitinase_family_protein
Bpe_Chr1:15061434-15065766:1409_932	Bpev01_c2141_g0001	Late_embryogenesis_abundant_protein_group_2
Bpe_Chr1:15061434-15065766:1421_933	Bpev01_c2141_g0001	Late_embryogenesis_abundant_protein_group_2
Bpe_Chr1:15061434-15065766:1423_934	Bpev01_c2141_g0001	Late_embryogenesis_abundant_protein_group_2
Bpe_Chr1:15061434-15065766:1433_935	Bpev01_c2141_g0001	Late_embryogenesis_abundant_protein_group_2
Bpe_Chr1:15061434-15065766:1442_936	Bpev01_c2141_g0001	Late_embryogenesis_abundant_protein_group_2
Bpe_Chr1:15061434-15065766:1458_938	Bpev01_c2141_g0001	Late_embryogenesis_abundant_protein_group_2
Bpe_Chr1:15061434-15065766:1459_939	Bpev01_c2141_g0001	Late_embryogenesis_abundant_protein_group_2
Bpe_Chr1:15061434-15065766:1463_940	Bpev01_c2141_g0001	Late_embryogenesis_abundant_protein_group_2
Bpe_Chr1:15061434-15065766:1468_941	Bpev01_c2141_g0001	Late_embryogenesis_abundant_protein_group_2
Bpe_Chr1:15061434-15065766:1471_942	Bpev01_c2141_g0001	Late_embryogenesis_abundant_protein_group_2
Bpe_Chr1:15061434-15065766:1472_943	Bpev01_c2141_g0001	Late_embryogenesis_abundant_protein_group_2
Bpe_Chr1:15061434-15065766:1475_944	Bpev01_c2141_g0001	Late_embryogenesis_abundant_protein_group_2
Bpe_Chr1:15061434-15065766:1476_945	Bpev01_c2141_g0001	Late_embryogenesis_abundant_protein_group_2
Bpe_Chr1:15061434-15065766:1481_947	Bpev01_c2141_g0001	Late_embryogenesis_abundant_protein_group_2
Bpe_Chr1:15061434-15065766:1486_948	Bpev01_c2141_g0001	Late_embryogenesis_abundant_protein_group_2
Bpe_Chr1:15061434-15065766:1487_949	Bpev01_c2141_g0001	Late_embryogenesis_abundant_protein_group_2
Bpe_Chr1:15061434-15065766:1488_950	Bpev01_c2141_g0001	Late_embryogenesis_abundant_protein_group_2
Bpe_Chr1:15061434-15065766:1489_951	Bpev01_c2141_g0001	Late_embryogenesis_abundant_protein_group_2
Bpe_Chr1:15061434-15065766:1492_952	Bpev01_c2141_g0001	Late_embryogenesis_abundant_protein_group_2
Bpe_Chr1:15061434-15065766:1494_953	Bpev01_c2141_g0001	Late_embryogenesis_abundant_protein_group_2
Bpe_Chr1:15061434-15065766:1497_954	Bpev01_c2141_g0001	Late_embryogenesis_abundant_protein_group_2
Bpe_Chr1:15061434-15065766:1498_955	Bpev01_c2141_g0001	Late_embryogenesis_abundant_protein_group_2
Bpe_Chr1:15061434-15065766:1501_956	Bpev01_c2141_g0001	Late_embryogenesis_abundant_protein_group_2
Bpe_Chr1:15061434-15065766:1506_957	Bpev01_c2141_g0001	Late_embryogenesis_abundant_protein_group_2
Bpe_Chr1:15061434-15065766:1509_958	Bpev01_c2141_g0001	Late_embryogenesis_abundant_protein_group_2
Bpe_Chr1:15061434-15065766:1515_959	Bpev01_c2141_g0001	Late_embryogenesis_abundant_protein_group_2
Bpe_Chr1:15061434-15065766:1517_960	Bpev01_c2141_g0001	Late_embryogenesis_abundant_protein_group_2
Bpe_Chr1:15061434-15065766:1518_961	Bpev01_c2141_g0001	Late_embryogenesis_abundant_protein_group_2
Bpe_Chr1:15061434-15065766:1522_962	Bpev01_c2141_g0001	Late_embryogenesis_abundant_protein_group_2
Bpe_Chr1:15061434-15065766:1523_963	Bpev01_c2141_g0001	Late_embryogenesis_abundant_protein_group_2
Bpe_Chr1:15061434-15065766:1525_964	Bpev01_c2141_g0001	Late_embryogenesis_abundant_protein_group_2
Bpe_Chr1:15061434-15065766:1534_965	Bpev01_c2141_g0001	Late_embryogenesis_abundant_protein_group_2
Bpe_Chr1:15061434-15065766:1535_966	Bpev01_c2141_g0001	Late_embryogenesis_abundant_protein_group_2
Bpe_Chr1:15061434-15065766:1538_967	Bpev01_c2141_g0001	Late_embryogenesis_abundant_protein_group_2
Bpe_Chr1:15061434-15065766:1539_968	Bpev01_c2141_g0001	Late_embryogenesis_abundant_protein_group_2
Bpe_Chr1:15061434-15065766:1541_969	Bpev01_c2141_g0001	Late_embryogenesis_abundant_protein_group_2
Bpe_Chr1:15061434-15065766:1544_970	Bpev01_c2141_g0001	Late_embryogenesis_abundant_protein_group_2
Bpe_Chr1:15061434-15065766:1546_971	Bpev01_c2141_g0001	Late_embryogenesis_abundant_protein_group_2
Bpe_Chr1:15061434-15065766:1547_972	Bpev01_c2141_g0001	Late_embryogenesis_abundant_protein_group_2
Bpe_Chr1:15061434-15065766:1549_973	Bpev01_c2141_g0001	Late_embryogenesis_abundant_protein_group_2
Bpe_Chr1:15061434-15065766:1550_974	Bpev01_c2141_g0001	Late_embryogenesis_abundant_protein_group_2
Bpe_Chr1:15061434-15065766:1551_975	Bpev01_c2141_g0001	Late_embryogenesis_abundant_protein_group_2
Bpe_Chr1:15061434-15065766:1557_976	Bpev01_c2141_g0001	Late_embryogenesis_abundant_protein_group_2
Bpe_Chr1:15061434-15065766:1560_977	Bpev01_c2141_g0001	Late_embryogenesis_abundant_protein_group_2
Bpe_Chr1:15061434-15065766:1565_978	Bpev01_c2141_g0001	Late_embryogenesis_abundant_protein_group_2
Bpe_Chr1:15061434-15065766:1567_979	Bpev01_c2141_g0001	Late_embryogenesis_abundant_protein_group_2
Bpe_Chr1:15061434-15065766:1570_980	Bpev01_c2141_g0001	Late_embryogenesis_abundant_protein_group_2
Bpe_Chr1:15061434-15065766:1571_981	Bpev01_c2141_g0001	Late_embryogenesis_abundant_protein_group_2
Bpe_Chr1:15061434-15065766:1576_982	Bpev01_c2141_g0001	Late_embryogenesis_abundant_protein_group_2
Bpe_Chr1:15061434-15065766:1578_983	Bpev01_c2141_g0001	Late_embryogenesis_abundant_protein_group_2
Bpe_Chr1:15061434-15065766:1580_984	Bpev01_c2141_g0001	Late_embryogenesis_abundant_protein_group_2
Bpe_Chr1:15061434-15065766:1583_985	Bpev01_c2141_g0001	Late_embryogenesis_abundant_protein_group_2
Bpe_Chr1:15061434-15065766:1584_986	Bpev01_c2141_g0001	Late_embryogenesis_abundant_protein_group_2
Bpe_Chr1:15061434-15065766:1585_987	Bpev01_c2141_g0001	Late_embryogenesis_abundant_protein_group_2
Bpe_Chr1:15061434-15065766:1586_988	Bpev01_c2141_g0001	Late_embryogenesis_abundant_protein_group_2
Bpe_Chr1:15061434-15065766:1590_989	Bpev01_c2141_g0001	Late_embryogenesis_abundant_protein_group_2
Bpe_Chr1:15061434-15065766:1591_990	Bpev01_c2141_g0001	Late_embryogenesis_abundant_protein_group_2
Bpe_Chr1:15061434-15065766:1594_991	Bpev01_c2141_g0001	Late_embryogenesis_abundant_protein_group_2
Bpe_Chr1:15061434-15065766:1600_992	Bpev01_c2141_g0001	Late_embryogenesis_abundant_protein_group_2
Bpe_Chr1:15061434-15065766:1601_993	Bpev01_c2141_g0001	Late_embryogenesis_abundant_protein_group_2
Bpe_Chr1:15061434-15065766:1603_994	Bpev01_c2141_g0001	Late_embryogenesis_abundant_protein_group_2
Bpe_Chr1:15061434-15065766:1609_995	Bpev01_c2141_g0001	Late_embryogenesis_abundant_protein_group_2
Bpe_Chr1:15061434-15065766:1617_996	Bpev01_c2141_g0001	Late_embryogenesis_abundant_protein_group_2
Bpe_Chr1:15061434-15065766:1619_997	Bpev01_c2141_g0001	Late_embryogenesis_abundant_protein_group_2
Bpe_Chr1:15061434-15065766:1622_998	Bpev01_c2141_g0001	Late_embryogenesis_abundant_protein_group_2
Bpe_Chr1:15061434-15065766:1630_1000	Bpev01_c2141_g0001	Late_embryogenesis_abundant_protein_group_2
Bpe_Chr1:15061434-15065766:1636_1001	Bpev01_c2141_g0001	Late_embryogenesis_abundant_protein_group_2
Bpe_Chr1:15061434-15065766:1644_1002	Bpev01_c2141_g0001	Late_embryogenesis_abundant_protein_group_2
Bpe_Chr1:15061434-15065766:1648_1003	Bpev01_c2141_g0001	Late_embryogenesis_abundant_protein_group_2
Bpe_Chr1:15061434-15065766:1657_1004	Bpev01_c2141_g0001	Late_embryogenesis_abundant_protein_group_2
Bpe_Chr1:15061434-15065766:1668_1005	Bpev01_c2141_g0001	Late_embryogenesis_abundant_protein_group_2
Bpe_Chr1:15061434-15065766:1670_1006	Bpev01_c2141_g0001	Late_embryogenesis_abundant_protein_group_2
Bpe_Chr1:15061434-15065766:1679_1007	Bpev01_c2141_g0001	Late_embryogenesis_abundant_protein_group_2
Bpe_Chr1:15061434-15065766:1680_1008	Bpev01_c2141_g0001	Late_embryogenesis_abundant_protein_group_2
Bpe_Chr1:15061434-15065766:1680_1009	Bpev01_c2141_g0001	Late_embryogenesis_abundant_protein_group_2
Bpe_Chr1:15061434-15065766:1682_1010	Bpev01_c2141_g0001	Late_embryogenesis_abundant_protein_group_2
Bpe_Chr1:15061434-15065766:1695_1012	Bpev01_c2141_g0001	Late_embryogenesis_abundant_protein_group_2
Bpe_Chr1:15061434-15065766:1699_1013	Bpev01_c2141_g0001	Late_embryogenesis_abundant_protein_group_2
Bpe_Chr1:15061434-15065766:1700_1014	Bpev01_c2141_g0001	Late_embryogenesis_abundant_protein_group_2
Bpe_Chr1:15061434-15065766:1702_1015	Bpev01_c2141_g0001	Late_embryogenesis_abundant_protein_group_2
Bpe_Chr1:15061434-15065766:1702_1016	Bpev01_c2141_g0001	Late_embryogenesis_abundant_protein_group_2
Bpe_Chr1:15061434-15065766:1704_1017	Bpev01_c2141_g0001	Late_embryogenesis_abundant_protein_group_2
Bpe_Chr1:16813226-16817230:1981_1019	Bpev01_c0130_g0004	Pathogenesis-related_protein_Bet_v_I_family
Bpe_Chr1:16813226-16817230:1982_1020	Bpev01_c0130_g0004	Pathogenesis-related_protein_Bet_v_I_family
Bpe_Chr1:16813226-16817230:1983_1021	Bpev01_c0130_g0004	Pathogenesis-related_protein_Bet_v_I_family
Bpe_Chr1:16813226-16817230:1988_1025	Bpev01_c0130_g0004	Pathogenesis-related_protein_Bet_v_I_family
Bpe_Chr1:16813226-16817230:1989_1026	Bpev01_c0130_g0004	Pathogenesis-related_protein_Bet_v_I_family
Bpe_Chr1:16813226-16817230:1990_1027	Bpev01_c0130_g0004	Pathogenesis-related_protein_Bet_v_I_family
Bpe_Chr1:16813226-16817230:1991_1028	Bpev01_c0130_g0004	Pathogenesis-related_protein_Bet_v_I_family
Bpe_Chr1:16813226-16817230:1993_1029	Bpev01_c0130_g0004	Pathogenesis-related_protein_Bet_v_I_family
Bpe_Chr1:16813226-16817230:1998_1031	Bpev01_c0130_g0004	Pathogenesis-related_protein_Bet_v_I_family
Bpe_Chr1:16813226-16817230:1999_1032	Bpev01_c0130_g0004	Pathogenesis-related_protein_Bet_v_I_family
Bpe_Chr1:16813226-16817230:2001_1033	Bpev01_c0130_g0004	Pathogenesis-related_protein_Bet_v_I_family
Bpe_Chr1:16813226-16817230:2008_1036	Bpev01_c0130_g0004	Pathogenesis-related_protein_Bet_v_I_family
Bpe_Chr1:16813226-16817230:2009_1037	Bpev01_c0130_g0004	Pathogenesis-related_protein_Bet_v_I_family
Bpe_Chr1:16813226-16817230:2010_1038	Bpev01_c0130_g0004	Pathogenesis-related_protein_Bet_v_I_family
Bpe_Chr1:16813226-16817230:2012_1039	Bpev01_c0130_g0004	Pathogenesis-related_protein_Bet_v_I_family
Bpe_Chr1:16813226-16817230:2017_1040	Bpev01_c0130_g0004	Pathogenesis-related_protein_Bet_v_I_family
Bpe_Chr1:16813226-16817230:2019_1041	Bpev01_c0130_g0004	Pathogenesis-related_protein_Bet_v_I_family
Bpe_Chr1:16813226-16817230:2024_1042	Bpev01_c0130_g0004	Pathogenesis-related_protein_Bet_v_I_family
Bpe_Chr1:16813226-16817230:2026_1044	Bpev01_c0130_g0004	Pathogenesis-related_protein_Bet_v_I_family
Bpe_Chr1:16813226-16817230:2027_1045	Bpev01_c0130_g0004	Pathogenesis-related_protein_Bet_v_I_family
Bpe_Chr1:16813226-16817230:2031_1046	Bpev01_c0130_g0004	Pathogenesis-related_protein_Bet_v_I_family
Bpe_Chr1:16813226-16817230:2032_1047	Bpev01_c0130_g0004	Pathogenesis-related_protein_Bet_v_I_family
Bpe_Chr1:16813226-16817230:2034_1048	Bpev01_c0130_g0004	Pathogenesis-related_protein_Bet_v_I_family
Bpe_Chr1:16813226-16817230:2037_1049	Bpev01_c0130_g0004	Pathogenesis-related_protein_Bet_v_I_family
Bpe_Chr1:16813226-16817230:2039_1050	Bpev01_c0130_g0004	Pathogenesis-related_protein_Bet_v_I_family
Bpe_Chr1:16813226-16817230:2041_1052	Bpev01_c0130_g0004	Pathogenesis-related_protein_Bet_v_I_family
Bpe_Chr1:16813226-16817230:2043_1054	Bpev01_c0130_g0004	Pathogenesis-related_protein_Bet_v_I_family
Bpe_Chr1:16813226-16817230:2044_1055	Bpev01_c0130_g0004	Pathogenesis-related_protein_Bet_v_I_family
Bpe_Chr1:16813226-16817230:2046_1056	Bpev01_c0130_g0004	Pathogenesis-related_protein_Bet_v_I_family
Bpe_Chr1:16813226-16817230:2048_1057	Bpev01_c0130_g0004	Pathogenesis-related_protein_Bet_v_I_family
Bpe_Chr1:16813226-16817230:2049_1058	Bpev01_c0130_g0004	Pathogenesis-related_protein_Bet_v_I_family
Bpe_Chr1:16813226-16817230:2054_1059	Bpev01_c0130_g0004	Pathogenesis-related_protein_Bet_v_I_family
Bpe_Chr1:16813226-16817230:2056_1061	Bpev01_c0130_g0004	Pathogenesis-related_protein_Bet_v_I_family
Bpe_Chr1:16813226-16817230:2057_1062	Bpev01_c0130_g0004	Pathogenesis-related_protein_Bet_v_I_family
Bpe_Chr1:16813226-16817230:2058_1063	Bpev01_c0130_g0004	Pathogenesis-related_protein_Bet_v_I_family
Bpe_Chr1:16813226-16817230:2060_1064	Bpev01_c0130_g0004	Pathogenesis-related_protein_Bet_v_I_family
Bpe_Chr1:16813226-16817230:2061_1065	Bpev01_c0130_g0004	Pathogenesis-related_protein_Bet_v_I_family
Bpe_Chr1:16813226-16817230:2062_1066	Bpev01_c0130_g0004	Pathogenesis-related_protein_Bet_v_I_family
Bpe_Chr1:16813226-16817230:2064_1067	Bpev01_c0130_g0004	Pathogenesis-related_protein_Bet_v_I_family
Bpe_Chr1:16813226-16817230:2065_1068	Bpev01_c0130_g0004	Pathogenesis-related_protein_Bet_v_I_family
Bpe_Chr1:16813226-16817230:2068_1069	Bpev01_c0130_g0004	Pathogenesis-related_protein_Bet_v_I_family
Bpe_Chr1:16813226-16817230:2070_1070	Bpev01_c0130_g0004	Pathogenesis-related_protein_Bet_v_I_family
Bpe_Chr1:16813226-16817230:2071_1071	Bpev01_c0130_g0004	Pathogenesis-related_protein_Bet_v_I_family
Bpe_Chr1:16813226-16817230:2072_1072	Bpev01_c0130_g0004	Pathogenesis-related_protein_Bet_v_I_family
Bpe_Chr1:16813226-16817230:2074_1073	Bpev01_c0130_g0004	Pathogenesis-related_protein_Bet_v_I_family
Bpe_Chr1:16813226-16817230:2081_1075	Bpev01_c0130_g0004	Pathogenesis-related_protein_Bet_v_I_family
Bpe_Chr1:16813226-16817230:2082_1076	Bpev01_c0130_g0004	Pathogenesis-related_protein_Bet_v_I_family
Bpe_Chr1:16813226-16817230:2083_1077	Bpev01_c0130_g0004	Pathogenesis-related_protein_Bet_v_I_family
Bpe_Chr1:16813226-16817230:2087_1078	Bpev01_c0130_g0004	Pathogenesis-related_protein_Bet_v_I_family
Bpe_Chr1:16813226-16817230:2088_1079	Bpev01_c0130_g0004	Pathogenesis-related_protein_Bet_v_I_family
Bpe_Chr1:16813226-16817230:2089_1080	Bpev01_c0130_g0004	Pathogenesis-related_protein_Bet_v_I_family
Bpe_Chr1:16813226-16817230:2090_1081	Bpev01_c0130_g0004	Pathogenesis-related_protein_Bet_v_I_family
Bpe_Chr1:16813226-16817230:2099_1082	Bpev01_c0130_g0004	Pathogenesis-related_protein_Bet_v_I_family
Bpe_Chr1:16813226-16817230:2103_1083	Bpev01_c0130_g0004	Pathogenesis-related_protein_Bet_v_I_family
Bpe_Chr1:16813226-16817230:2111_1086	Bpev01_c0130_g0004	Pathogenesis-related_protein_Bet_v_I_family
Bpe_Chr1:16813226-16817230:2112_1087	Bpev01_c0130_g0004	Pathogenesis-related_protein_Bet_v_I_family
Bpe_Chr1:16813226-16817230:2113_1088	Bpev01_c0130_g0004	Pathogenesis-related_protein_Bet_v_I_family
Bpe_Chr1:16813226-16817230:2115_1089	Bpev01_c0130_g0004	Pathogenesis-related_protein_Bet_v_I_family
Bpe_Chr1:16813226-16817230:2117_1090	Bpev01_c0130_g0004	Pathogenesis-related_protein_Bet_v_I_family
Bpe_Chr1:16813226-16817230:2118_1091	Bpev01_c0130_g0004	Pathogenesis-related_protein_Bet_v_I_family
Bpe_Chr1:16813226-16817230:2120_1092	Bpev01_c0130_g0004	Pathogenesis-related_protein_Bet_v_I_family
Bpe_Chr1:16813226-16817230:2121_1093	Bpev01_c0130_g0004	Pathogenesis-related_protein_Bet_v_I_family
Bpe_Chr1:16813226-16817230:2123_1094	Bpev01_c0130_g0004	Pathogenesis-related_protein_Bet_v_I_family
Bpe_Chr1:16813226-16817230:2124_1095	Bpev01_c0130_g0004	Pathogenesis-related_protein_Bet_v_I_family
Bpe_Chr1:16813226-16817230:2128_1096	Bpev01_c0130_g0004	Pathogenesis-related_protein_Bet_v_I_family
Bpe_Chr1:16813226-16817230:2130_1097	Bpev01_c0130_g0004	Pathogenesis-related_protein_Bet_v_I_family
Bpe_Chr1:16813226-16817230:2131_1098	Bpev01_c0130_g0004	Pathogenesis-related_protein_Bet_v_I_family
Bpe_Chr1:16813226-16817230:2132_1099	Bpev01_c0130_g0004	Pathogenesis-related_protein_Bet_v_I_family
Bpe_Chr1:16813226-16817230:2136_1101	Bpev01_c0130_g0004	Pathogenesis-related_protein_Bet_v_I_family
Bpe_Chr1:16813226-16817230:2137_1102	Bpev01_c0130_g0004	Pathogenesis-related_protein_Bet_v_I_family
Bpe_Chr1:16813226-16817230:2142_1104	Bpev01_c0130_g0004	Pathogenesis-related_protein_Bet_v_I_family
Bpe_Chr1:16813226-16817230:2145_1105	Bpev01_c0130_g0004	Pathogenesis-related_protein_Bet_v_I_family
Bpe_Chr1:16813226-16817230:2148_1106	Bpev01_c0130_g0004	Pathogenesis-related_protein_Bet_v_I_family
Bpe_Chr1:16813226-16817230:2149_1107	Bpev01_c0130_g0004	Pathogenesis-related_protein_Bet_v_I_family
Bpe_Chr1:16813226-16817230:2150_1108	Bpev01_c0130_g0004	Pathogenesis-related_protein_Bet_v_I_family
Bpe_Chr1:16813226-16817230:2151_1109	Bpev01_c0130_g0004	Pathogenesis-related_protein_Bet_v_I_family
Bpe_Chr1:16813226-16817230:2154_1110	Bpev01_c0130_g0004	Pathogenesis-related_protein_Bet_v_I_family
Bpe_Chr1:16813226-16817230:2155_1111	Bpev01_c0130_g0004	Pathogenesis-related_protein_Bet_v_I_family
Bpe_Chr1:16813226-16817230:2156_1112	Bpev01_c0130_g0004	Pathogenesis-related_protein_Bet_v_I_family
Bpe_Chr1:16813226-16817230:2158_1113	Bpev01_c0130_g0004	Pathogenesis-related_protein_Bet_v_I_family
Bpe_Chr1:16813226-16817230:2161_1114	Bpev01_c0130_g0004	Pathogenesis-related_protein_Bet_v_I_family
Bpe_Chr1:16813226-16817230:2162_1115	Bpev01_c0130_g0004	Pathogenesis-related_protein_Bet_v_I_family
Bpe_Chr1:16813226-16817230:2163_1116	Bpev01_c0130_g0004	Pathogenesis-related_protein_Bet_v_I_family
Bpe_Chr1:16813226-16817230:2170_1119	Bpev01_c0130_g0004	Pathogenesis-related_protein_Bet_v_I_family
Bpe_Chr1:16813226-16817230:2171_1120	Bpev01_c0130_g0004	Pathogenesis-related_protein_Bet_v_I_family
Bpe_Chr1:16813226-16817230:2172_1121	Bpev01_c0130_g0004	Pathogenesis-related_protein_Bet_v_I_family
Bpe_Chr1:16813226-16817230:2175_1124	Bpev01_c0130_g0004	Pathogenesis-related_protein_Bet_v_I_family
Bpe_Chr1:16813226-16817230:2176_1125	Bpev01_c0130_g0004	Pathogenesis-related_protein_Bet_v_I_family
Bpe_Chr1:16813226-16817230:2183_1126	Bpev01_c0130_g0004	Pathogenesis-related_protein_Bet_v_I_family
Bpe_Chr1:16813226-16817230:2184_1127	Bpev01_c0130_g0004	Pathogenesis-related_protein_Bet_v_I_family
Bpe_Chr1:16813226-16817230:2185_1128	Bpev01_c0130_g0004	Pathogenesis-related_protein_Bet_v_I_family
Bpe_Chr1:16813226-16817230:2188_1129	Bpev01_c0130_g0004	Pathogenesis-related_protein_Bet_v_I_family
Bpe_Chr1:16813226-16817230:2189_1130	Bpev01_c0130_g0004	Pathogenesis-related_protein_Bet_v_I_family
Bpe_Chr1:16813226-16817230:2190_1131	Bpev01_c0130_g0004	Pathogenesis-related_protein_Bet_v_I_family
Bpe_Chr1:16813226-16817230:2192_1132	Bpev01_c0130_g0004	Pathogenesis-related_protein_Bet_v_I_family
Bpe_Chr1:16813226-16817230:2193_1133	Bpev01_c0130_g0004	Pathogenesis-related_protein_Bet_v_I_family
Bpe_Chr1:16813226-16817230:2195_1134	Bpev01_c0130_g0004	Pathogenesis-related_protein_Bet_v_I_family
Bpe_Chr1:16813226-16817230:2196_1135	Bpev01_c0130_g0004	Pathogenesis-related_protein_Bet_v_I_family
Bpe_Chr1:16813226-16817230:2198_1136	Bpev01_c0130_g0004	Pathogenesis-related_protein_Bet_v_I_family
Bpe_Chr1:16813226-16817230:2199_1137	Bpev01_c0130_g0004	Pathogenesis-related_protein_Bet_v_I_family
Bpe_Chr1:16813226-16817230:2201_1138	Bpev01_c0130_g0004	Pathogenesis-related_protein_Bet_v_I_family
Bpe_Chr1:16813226-16817230:2202_1139	Bpev01_c0130_g0004	Pathogenesis-related_protein_Bet_v_I_family
Bpe_Chr1:16813226-16817230:2206_1140	Bpev01_c0130_g0004	Pathogenesis-related_protein_Bet_v_I_family
Bpe_Chr1:16813226-16817230:2207_1141	Bpev01_c0130_g0004	Pathogenesis-related_protein_Bet_v_I_family
Bpe_Chr1:16813226-16817230:2210_1143	Bpev01_c0130_g0004	Pathogenesis-related_protein_Bet_v_I_family
Bpe_Chr1:16813226-16817230:2211_1144	Bpev01_c0130_g0004	Pathogenesis-related_protein_Bet_v_I_family
Bpe_Chr1:16813226-16817230:2213_1145	Bpev01_c0130_g0004	Pathogenesis-related_protein_Bet_v_I_family
Bpe_Chr1:16813226-16817230:2216_1146	Bpev01_c0130_g0004	Pathogenesis-related_protein_Bet_v_I_family
Bpe_Chr1:16813226-16817230:2218_1147	Bpev01_c0130_g0004	Pathogenesis-related_protein_Bet_v_I_family
Bpe_Chr1:16813226-16817230:2219_1148	Bpev01_c0130_g0004	Pathogenesis-related_protein_Bet_v_I_family
Bpe_Chr1:16813226-16817230:2224_1149	Bpev01_c0130_g0004	Pathogenesis-related_protein_Bet_v_I_family
Bpe_Chr1:16813226-16817230:2228_1150	Bpev01_c0130_g0004	Pathogenesis-related_protein_Bet_v_I_family
Bpe_Chr1:16813226-16817230:2229_1151	Bpev01_c0130_g0004	Pathogenesis-related_protein_Bet_v_I_family
Bpe_Chr1:16813226-16817230:2230_1152	Bpev01_c0130_g0004	Pathogenesis-related_protein_Bet_v_I_family
Bpe_Chr1:16813226-16817230:2232_1153	Bpev01_c0130_g0004	Pathogenesis-related_protein_Bet_v_I_family
Bpe_Chr1:16813226-16817230:2235_1154	Bpev01_c0130_g0004	Pathogenesis-related_protein_Bet_v_I_family
Bpe_Chr1:16813226-16817230:2237_1155	Bpev01_c0130_g0004	Pathogenesis-related_protein_Bet_v_I_family
Bpe_Chr1:16813226-16817230:2241_1156	Bpev01_c0130_g0004	Pathogenesis-related_protein_Bet_v_I_family
Bpe_Chr1:16813226-16817230:2249_1157	Bpev01_c0130_g0004	Pathogenesis-related_protein_Bet_v_I_family
Bpe_Chr1:16813226-16817230:2250_1158	Bpev01_c0130_g0004	Pathogenesis-related_protein_Bet_v_I_family
Bpe_Chr1:16960167-16972967:3913_1159	Bpev01_c0130_g0014	WUSCHEL_RELATED_HOMEOBOX
Bpe_Chr1:16960167-16972967:3914_1160	Bpev01_c0130_g0014	WUSCHEL_RELATED_HOMEOBOX
Bpe_Chr1:16960167-16972967:3919_1161	Bpev01_c0130_g0014	WUSCHEL_RELATED_HOMEOBOX
Bpe_Chr1:16960167-16972967:3924_1162	Bpev01_c0130_g0014	WUSCHEL_RELATED_HOMEOBOX
Bpe_Chr1:16960167-16972967:3930_1164	Bpev01_c0130_g0014	WUSCHEL_RELATED_HOMEOBOX
Bpe_Chr1:16960167-16972967:3932_1165	Bpev01_c0130_g0014	WUSCHEL_RELATED_HOMEOBOX
Bpe_Chr1:16960167-16972967:3944_1166	Bpev01_c0130_g0014	WUSCHEL_RELATED_HOMEOBOX
Bpe_Chr1:16960167-16972967:3947_1167	Bpev01_c0130_g0014	WUSCHEL_RELATED_HOMEOBOX
Bpe_Chr1:16960167-16972967:3949_1168	Bpev01_c0130_g0014	WUSCHEL_RELATED_HOMEOBOX
Bpe_Chr1:16960167-16972967:3957_1169	Bpev01_c0130_g0014	WUSCHEL_RELATED_HOMEOBOX
Bpe_Chr1:16960167-16972967:3959_1170	Bpev01_c0130_g0014	WUSCHEL_RELATED_HOMEOBOX
Bpe_Chr1:16960167-16972967:3965_1171	Bpev01_c0130_g0014	WUSCHEL_RELATED_HOMEOBOX
Bpe_Chr1:16960167-16972967:3969_1172	Bpev01_c0130_g0014	WUSCHEL_RELATED_HOMEOBOX
Bpe_Chr1:16960167-16972967:3976_1173	Bpev01_c0130_g0014	WUSCHEL_RELATED_HOMEOBOX
Bpe_Chr1:16960167-16972967:3978_1174	Bpev01_c0130_g0014	WUSCHEL_RELATED_HOMEOBOX
Bpe_Chr1:16960167-16972967:3987_1175	Bpev01_c0130_g0014	WUSCHEL_RELATED_HOMEOBOX
Bpe_Chr1:16960167-16972967:3988_1176	Bpev01_c0130_g0014	WUSCHEL_RELATED_HOMEOBOX
Bpe_Chr1:16960167-16972967:3990_1177	Bpev01_c0130_g0014	WUSCHEL_RELATED_HOMEOBOX
Bpe_Chr1:16960167-16972967:3996_1178	Bpev01_c0130_g0014	WUSCHEL_RELATED_HOMEOBOX
Bpe_Chr1:16960167-16972967:3998_1179	Bpev01_c0130_g0014	WUSCHEL_RELATED_HOMEOBOX
Bpe_Chr1:16960167-16972967:4000_1180	Bpev01_c0130_g0014	WUSCHEL_RELATED_HOMEOBOX
Bpe_Chr1:16960167-16972967:4002_1181	Bpev01_c0130_g0014	WUSCHEL_RELATED_HOMEOBOX
Bpe_Chr1:16960167-16972967:4012_1182	Bpev01_c0130_g0014	WUSCHEL_RELATED_HOMEOBOX
Bpe_Chr1:16960167-16972967:4014_1183	Bpev01_c0130_g0014	WUSCHEL_RELATED_HOMEOBOX
Bpe_Chr1:16960167-16972967:4015_1184	Bpev01_c0130_g0014	WUSCHEL_RELATED_HOMEOBOX
Bpe_Chr1:16960167-16972967:4023_1185	Bpev01_c0130_g0014	WUSCHEL_RELATED_HOMEOBOX
Bpe_Chr1:16960167-16972967:4024_1186	Bpev01_c0130_g0014	WUSCHEL_RELATED_HOMEOBOX
Bpe_Chr1:16960167-16972967:4025_1187	Bpev01_c0130_g0014	WUSCHEL_RELATED_HOMEOBOX
Bpe_Chr1:16960167-16972967:4026_1188	Bpev01_c0130_g0014	WUSCHEL_RELATED_HOMEOBOX
Bpe_Chr1:16960167-16972967:4028_1189	Bpev01_c0130_g0014	WUSCHEL_RELATED_HOMEOBOX
Bpe_Chr1:16960167-16972967:4034_1190	Bpev01_c0130_g0014	WUSCHEL_RELATED_HOMEOBOX
Bpe_Chr1:16960167-16972967:4037_1191	Bpev01_c0130_g0014	WUSCHEL_RELATED_HOMEOBOX
Bpe_Chr1:16960167-16972967:4041_1192	Bpev01_c0130_g0014	WUSCHEL_RELATED_HOMEOBOX
Bpe_Chr1:16960167-16972967:4041_1193	Bpev01_c0130_g0014	WUSCHEL_RELATED_HOMEOBOX
Bpe_Chr1:16960167-16972967:4044_1194	Bpev01_c0130_g0014	WUSCHEL_RELATED_HOMEOBOX
Bpe_Chr1:16960167-16972967:4046_1195	Bpev01_c0130_g0014	WUSCHEL_RELATED_HOMEOBOX
Bpe_Chr1:16960167-16972967:4048_1196	Bpev01_c0130_g0014	WUSCHEL_RELATED_HOMEOBOX
Bpe_Chr1:16960167-16972967:4049_1197	Bpev01_c0130_g0014	WUSCHEL_RELATED_HOMEOBOX
Bpe_Chr1:16960167-16972967:4052_1198	Bpev01_c0130_g0014	WUSCHEL_RELATED_HOMEOBOX
Bpe_Chr1:16960167-16972967:4056_1199	Bpev01_c0130_g0014	WUSCHEL_RELATED_HOMEOBOX
Bpe_Chr1:16960167-16972967:4059_1200	Bpev01_c0130_g0014	WUSCHEL_RELATED_HOMEOBOX
Bpe_Chr1:16960167-16972967:4062_1201	Bpev01_c0130_g0014	WUSCHEL_RELATED_HOMEOBOX
Bpe_Chr1:16960167-16972967:4069_1202	Bpev01_c0130_g0014	WUSCHEL_RELATED_HOMEOBOX
Bpe_Chr1:16960167-16972967:4070_1203	Bpev01_c0130_g0014	WUSCHEL_RELATED_HOMEOBOX
Bpe_Chr1:16960167-16972967:4071_1204	Bpev01_c0130_g0014	WUSCHEL_RELATED_HOMEOBOX
Bpe_Chr1:16960167-16972967:4072_1205	Bpev01_c0130_g0014	WUSCHEL_RELATED_HOMEOBOX
Bpe_Chr1:16960167-16972967:4073_1206	Bpev01_c0130_g0014	WUSCHEL_RELATED_HOMEOBOX
Bpe_Chr1:16960167-16972967:4078_1207	Bpev01_c0130_g0014	WUSCHEL_RELATED_HOMEOBOX
Bpe_Chr1:16960167-16972967:4080_1208	Bpev01_c0130_g0014	WUSCHEL_RELATED_HOMEOBOX
Bpe_Chr1:16960167-16972967:4082_1209	Bpev01_c0130_g0014	WUSCHEL_RELATED_HOMEOBOX
Bpe_Chr1:16960167-16972967:4085_1210	Bpev01_c0130_g0014	WUSCHEL_RELATED_HOMEOBOX
Bpe_Chr1:16960167-16972967:4086_1211	Bpev01_c0130_g0014	WUSCHEL_RELATED_HOMEOBOX
Bpe_Chr1:16960167-16972967:4088_1212	Bpev01_c0130_g0014	WUSCHEL_RELATED_HOMEOBOX
Bpe_Chr1:16960167-16972967:4088_1213	Bpev01_c0130_g0014	WUSCHEL_RELATED_HOMEOBOX
Bpe_Chr1:16960167-16972967:4089_1214	Bpev01_c0130_g0014	WUSCHEL_RELATED_HOMEOBOX
Bpe_Chr1:16960167-16972967:4097_1215	Bpev01_c0130_g0014	WUSCHEL_RELATED_HOMEOBOX
Bpe_Chr1:16960167-16972967:4100_1216	Bpev01_c0130_g0014	WUSCHEL_RELATED_HOMEOBOX
Bpe_Chr1:16960167-16972967:4101_1217	Bpev01_c0130_g0014	WUSCHEL_RELATED_HOMEOBOX
Bpe_Chr1:16960167-16972967:4103_1218	Bpev01_c0130_g0014	WUSCHEL_RELATED_HOMEOBOX
Bpe_Chr1:16960167-16972967:4112_1219	Bpev01_c0130_g0014	WUSCHEL_RELATED_HOMEOBOX
Bpe_Chr1:16960167-16972967:4115_1220	Bpev01_c0130_g0014	WUSCHEL_RELATED_HOMEOBOX
Bpe_Chr1:16960167-16972967:4116_1221	Bpev01_c0130_g0014	WUSCHEL_RELATED_HOMEOBOX
Bpe_Chr1:16960167-16972967:4117_1222	Bpev01_c0130_g0014	WUSCHEL_RELATED_HOMEOBOX
Bpe_Chr1:16960167-16972967:4118_1223	Bpev01_c0130_g0014	WUSCHEL_RELATED_HOMEOBOX
Bpe_Chr1:16960167-16972967:4119_1224	Bpev01_c0130_g0014	WUSCHEL_RELATED_HOMEOBOX
Bpe_Chr1:16960167-16972967:4120_1225	Bpev01_c0130_g0014	WUSCHEL_RELATED_HOMEOBOX
Bpe_Chr1:16960167-16972967:4122_1226	Bpev01_c0130_g0014	WUSCHEL_RELATED_HOMEOBOX
Bpe_Chr1:16960167-16972967:4124_1227	Bpev01_c0130_g0014	WUSCHEL_RELATED_HOMEOBOX
Bpe_Chr1:16960167-16972967:4125_1228	Bpev01_c0130_g0014	WUSCHEL_RELATED_HOMEOBOX
Bpe_Chr1:16960167-16972967:4127_1229	Bpev01_c0130_g0014	WUSCHEL_RELATED_HOMEOBOX
Bpe_Chr1:16960167-16972967:4128_1230	Bpev01_c0130_g0014	WUSCHEL_RELATED_HOMEOBOX
Bpe_Chr1:16960167-16972967:4130_1231	Bpev01_c0130_g0014	WUSCHEL_RELATED_HOMEOBOX
Bpe_Chr1:16960167-16972967:4135_1232	Bpev01_c0130_g0014	WUSCHEL_RELATED_HOMEOBOX
Bpe_Chr1:16960167-16972967:4145_1233	Bpev01_c0130_g0014	WUSCHEL_RELATED_HOMEOBOX
Bpe_Chr1:16960167-16972967:4152_1234	Bpev01_c0130_g0014	WUSCHEL_RELATED_HOMEOBOX
Bpe_Chr1:16960167-16972967:4153_1235	Bpev01_c0130_g0014	WUSCHEL_RELATED_HOMEOBOX
Bpe_Chr1:16960167-16972967:4154_1236	Bpev01_c0130_g0014	WUSCHEL_RELATED_HOMEOBOX
Bpe_Chr1:16960167-16972967:4159_1237	Bpev01_c0130_g0014	WUSCHEL_RELATED_HOMEOBOX
Bpe_Chr1:16960167-16972967:4163_1238	Bpev01_c0130_g0014	WUSCHEL_RELATED_HOMEOBOX
Bpe_Chr1:16960167-16972967:4166_1239	Bpev01_c0130_g0014	WUSCHEL_RELATED_HOMEOBOX
Bpe_Chr1:16960167-16972967:4170_1240	Bpev01_c0130_g0014	WUSCHEL_RELATED_HOMEOBOX
Bpe_Chr1:16960167-16972967:4180_1241	Bpev01_c0130_g0014	WUSCHEL_RELATED_HOMEOBOX
Bpe_Chr1:16960167-16972967:4183_1242	Bpev01_c0130_g0014	WUSCHEL_RELATED_HOMEOBOX
Bpe_Chr1:16960167-16972967:4186_1243	Bpev01_c0130_g0014	WUSCHEL_RELATED_HOMEOBOX
Bpe_Chr1:16960167-16972967:4188_1244	Bpev01_c0130_g0014	WUSCHEL_RELATED_HOMEOBOX
Bpe_Chr1:16960167-16972967:4190_1245	Bpev01_c0130_g0014	WUSCHEL_RELATED_HOMEOBOX
Bpe_Chr1:21191575-21195259:903_1247	Bpev01_c0718_g0008	LRR_Receptor_Kinase
Bpe_Chr1:21191575-21195259:927_1248	Bpev01_c0718_g0008	LRR_Receptor_Kinase
Bpe_Chr1:21191575-21195259:930_1249	Bpev01_c0718_g0008	LRR_Receptor_Kinase
Bpe_Chr1:21191575-21195259:933_1250	Bpev01_c0718_g0008	LRR_Receptor_Kinase
Bpe_Chr1:21191575-21195259:937_1251	Bpev01_c0718_g0008	LRR_Receptor_Kinase
Bpe_Chr1:21191575-21195259:938_1252	Bpev01_c0718_g0008	LRR_Receptor_Kinase
Bpe_Chr1:21191575-21195259:943_1253	Bpev01_c0718_g0008	LRR_Receptor_Kinase
Bpe_Chr1:21191575-21195259:945_1254	Bpev01_c0718_g0008	LRR_Receptor_Kinase
Bpe_Chr1:21191575-21195259:954_1255	Bpev01_c0718_g0008	LRR_Receptor_Kinase
Bpe_Chr1:21191575-21195259:975_1256	Bpev01_c0718_g0008	LRR_Receptor_Kinase
Bpe_Chr1:21191575-21195259:979_1257	Bpev01_c0718_g0008	LRR_Receptor_Kinase
Bpe_Chr1:21191575-21195259:982_1258	Bpev01_c0718_g0008	LRR_Receptor_Kinase
Bpe_Chr1:21191575-21195259:984_1259	Bpev01_c0718_g0008	LRR_Receptor_Kinase
Bpe_Chr1:21191575-21195259:1005_1260	Bpev01_c0718_g0008	LRR_Receptor_Kinase
Bpe_Chr1:21191575-21195259:1036_1261	Bpev01_c0718_g0008	LRR_Receptor_Kinase
Bpe_Chr1:21191575-21195259:1051_1262	Bpev01_c0718_g0008	LRR_Receptor_Kinase
Bpe_Chr1:21191575-21195259:1065_1263	Bpev01_c0718_g0008	LRR_Receptor_Kinase
Bpe_Chr1:21191575-21195259:1074_1264	Bpev01_c0718_g0008	LRR_Receptor_Kinase
Bpe_Chr1:21191575-21195259:1078_1265	Bpev01_c0718_g0008	LRR_Receptor_Kinase
Bpe_Chr1:21191575-21195259:1089_1266	Bpev01_c0718_g0008	LRR_Receptor_Kinase
Bpe_Chr1:21191575-21195259:1092_1267	Bpev01_c0718_g0008	LRR_Receptor_Kinase
Bpe_Chr1:21191575-21195259:1101_1268	Bpev01_c0718_g0008	LRR_Receptor_Kinase
Bpe_Chr1:21191575-21195259:1110_1269	Bpev01_c0718_g0008	LRR_Receptor_Kinase
Bpe_Chr1:21191575-21195259:1125_1270	Bpev01_c0718_g0008	LRR_Receptor_Kinase
Bpe_Chr1:24253031-24256669:2729_1271	Bpev01_c1632_g0004	Putative_leucine-rich_repeat_(LRR)_receptor-like_kinase_(RLK)
Bpe_Chr1:24253031-24256669:2734_1272	Bpev01_c1632_g0004	Putative_leucine-rich_repeat_(LRR)_receptor-like_kinase_(RLK)
Bpe_Chr1:24253031-24256669:2739_1273	Bpev01_c1632_g0004	Putative_leucine-rich_repeat_(LRR)_receptor-like_kinase_(RLK)
Bpe_Chr1:24253031-24256669:2745_1274	Bpev01_c1632_g0004	Putative_leucine-rich_repeat_(LRR)_receptor-like_kinase_(RLK)
Bpe_Chr1:24253031-24256669:2748_1275	Bpev01_c1632_g0004	Putative_leucine-rich_repeat_(LRR)_receptor-like_kinase_(RLK)
Bpe_Chr1:24253031-24256669:2760_1276	Bpev01_c1632_g0004	Putative_leucine-rich_repeat_(LRR)_receptor-like_kinase_(RLK)
Bpe_Chr1:24253031-24256669:2764_1277	Bpev01_c1632_g0004	Putative_leucine-rich_repeat_(LRR)_receptor-like_kinase_(RLK)
Bpe_Chr1:24253031-24256669:2769_1278	Bpev01_c1632_g0004	Putative_leucine-rich_repeat_(LRR)_receptor-like_kinase_(RLK)
Bpe_Chr1:24253031-24256669:2771_1279	Bpev01_c1632_g0004	Putative_leucine-rich_repeat_(LRR)_receptor-like_kinase_(RLK)
Bpe_Chr1:24253031-24256669:2774_1280	Bpev01_c1632_g0004	Putative_leucine-rich_repeat_(LRR)_receptor-like_kinase_(RLK)
Bpe_Chr1:24253031-24256669:2775_1281	Bpev01_c1632_g0004	Putative_leucine-rich_repeat_(LRR)_receptor-like_kinase_(RLK)
Bpe_Chr1:24253031-24256669:2787_1284	Bpev01_c1632_g0004	Putative_leucine-rich_repeat_(LRR)_receptor-like_kinase_(RLK)
Bpe_Chr1:24253031-24256669:2791_1285	Bpev01_c1632_g0004	Putative_leucine-rich_repeat_(LRR)_receptor-like_kinase_(RLK)
Bpe_Chr1:24253031-24256669:2804_1286	Bpev01_c1632_g0004	Putative_leucine-rich_repeat_(LRR)_receptor-like_kinase_(RLK)
Bpe_Chr1:24253031-24256669:2810_1287	Bpev01_c1632_g0004	Putative_leucine-rich_repeat_(LRR)_receptor-like_kinase_(RLK)
Bpe_Chr1:24253031-24256669:2813_1288	Bpev01_c1632_g0004	Putative_leucine-rich_repeat_(LRR)_receptor-like_kinase_(RLK)
Bpe_Chr1:24253031-24256669:2818_1289	Bpev01_c1632_g0004	Putative_leucine-rich_repeat_(LRR)_receptor-like_kinase_(RLK)
Bpe_Chr1:24253031-24256669:2819_1290	Bpev01_c1632_g0004	Putative_leucine-rich_repeat_(LRR)_receptor-like_kinase_(RLK)
Bpe_Chr1:24253031-24256669:2820_1291	Bpev01_c1632_g0004	Putative_leucine-rich_repeat_(LRR)_receptor-like_kinase_(RLK)
Bpe_Chr1:24253031-24256669:2821_1292	Bpev01_c1632_g0004	Putative_leucine-rich_repeat_(LRR)_receptor-like_kinase_(RLK)
Bpe_Chr1:24253031-24256669:2823_1293	Bpev01_c1632_g0004	Putative_leucine-rich_repeat_(LRR)_receptor-like_kinase_(RLK)
Bpe_Chr1:24253031-24256669:2827_1294	Bpev01_c1632_g0004	Putative_leucine-rich_repeat_(LRR)_receptor-like_kinase_(RLK)
Bpe_Chr1:24253031-24256669:2831_1295	Bpev01_c1632_g0004	Putative_leucine-rich_repeat_(LRR)_receptor-like_kinase_(RLK)
Bpe_Chr1:24253031-24256669:2833_1296	Bpev01_c1632_g0004	Putative_leucine-rich_repeat_(LRR)_receptor-like_kinase_(RLK)
Bpe_Chr1:24253031-24256669:2835_1297	Bpev01_c1632_g0004	Putative_leucine-rich_repeat_(LRR)_receptor-like_kinase_(RLK)
Bpe_Chr1:24253031-24256669:2840_1298	Bpev01_c1632_g0004	Putative_leucine-rich_repeat_(LRR)_receptor-like_kinase_(RLK)
Bpe_Chr1:24253031-24256669:2848_1299	Bpev01_c1632_g0004	Putative_leucine-rich_repeat_(LRR)_receptor-like_kinase_(RLK)
Bpe_Chr1:24253031-24256669:2854_1300	Bpev01_c1632_g0004	Putative_leucine-rich_repeat_(LRR)_receptor-like_kinase_(RLK)
Bpe_Chr1:24253031-24256669:2856_1301	Bpev01_c1632_g0004	Putative_leucine-rich_repeat_(LRR)_receptor-like_kinase_(RLK)
Bpe_Chr1:24253031-24256669:2858_1302	Bpev01_c1632_g0004	Putative_leucine-rich_repeat_(LRR)_receptor-like_kinase_(RLK)
Bpe_Chr1:24253031-24256669:2859_1303	Bpev01_c1632_g0004	Putative_leucine-rich_repeat_(LRR)_receptor-like_kinase_(RLK)
Bpe_Chr1:24253031-24256669:2861_1304	Bpev01_c1632_g0004	Putative_leucine-rich_repeat_(LRR)_receptor-like_kinase_(RLK)
Bpe_Chr1:24253031-24256669:2867_1305	Bpev01_c1632_g0004	Putative_leucine-rich_repeat_(LRR)_receptor-like_kinase_(RLK)
Bpe_Chr1:24253031-24256669:2868_1306	Bpev01_c1632_g0004	Putative_leucine-rich_repeat_(LRR)_receptor-like_kinase_(RLK)
Bpe_Chr1:24253031-24256669:2870_1307	Bpev01_c1632_g0004	Putative_leucine-rich_repeat_(LRR)_receptor-like_kinase_(RLK)
Bpe_Chr1:24253031-24256669:2880_1309	Bpev01_c1632_g0004	Putative_leucine-rich_repeat_(LRR)_receptor-like_kinase_(RLK)
Bpe_Chr1:24253031-24256669:2882_1310	Bpev01_c1632_g0004	Putative_leucine-rich_repeat_(LRR)_receptor-like_kinase_(RLK)
Bpe_Chr1:24253031-24256669:2884_1311	Bpev01_c1632_g0004	Putative_leucine-rich_repeat_(LRR)_receptor-like_kinase_(RLK)
Bpe_Chr1:24253031-24256669:2885_1312	Bpev01_c1632_g0004	Putative_leucine-rich_repeat_(LRR)_receptor-like_kinase_(RLK)
Bpe_Chr1:24253031-24256669:2887_1313	Bpev01_c1632_g0004	Putative_leucine-rich_repeat_(LRR)_receptor-like_kinase_(RLK)
Bpe_Chr1:24253031-24256669:2888_1314	Bpev01_c1632_g0004	Putative_leucine-rich_repeat_(LRR)_receptor-like_kinase_(RLK)
Bpe_Chr1:24253031-24256669:2889_1315	Bpev01_c1632_g0004	Putative_leucine-rich_repeat_(LRR)_receptor-like_kinase_(RLK)
Bpe_Chr1:24253031-24256669:2894_1316	Bpev01_c1632_g0004	Putative_leucine-rich_repeat_(LRR)_receptor-like_kinase_(RLK)
Bpe_Chr1:24253031-24256669:2902_1317	Bpev01_c1632_g0004	Putative_leucine-rich_repeat_(LRR)_receptor-like_kinase_(RLK)
Bpe_Chr1:24253031-24256669:2904_1318	Bpev01_c1632_g0004	Putative_leucine-rich_repeat_(LRR)_receptor-like_kinase_(RLK)
Bpe_Chr1:24253031-24256669:2911_1319	Bpev01_c1632_g0004	Putative_leucine-rich_repeat_(LRR)_receptor-like_kinase_(RLK)
Bpe_Chr1:24253031-24256669:2913_1320	Bpev01_c1632_g0004	Putative_leucine-rich_repeat_(LRR)_receptor-like_kinase_(RLK)
Bpe_Chr1:24253031-24256669:2915_1321	Bpev01_c1632_g0004	Putative_leucine-rich_repeat_(LRR)_receptor-like_kinase_(RLK)
Bpe_Chr1:24253031-24256669:2920_1322	Bpev01_c1632_g0004	Putative_leucine-rich_repeat_(LRR)_receptor-like_kinase_(RLK)
Bpe_Chr1:24253031-24256669:2926_1323	Bpev01_c1632_g0004	Putative_leucine-rich_repeat_(LRR)_receptor-like_kinase_(RLK)
Bpe_Chr1:24253031-24256669:2930_1324	Bpev01_c1632_g0004	Putative_leucine-rich_repeat_(LRR)_receptor-like_kinase_(RLK)
Bpe_Chr1:24253031-24256669:2931_1325	Bpev01_c1632_g0004	Putative_leucine-rich_repeat_(LRR)_receptor-like_kinase_(RLK)
Bpe_Chr1:24253031-24256669:2932_1326	Bpev01_c1632_g0004	Putative_leucine-rich_repeat_(LRR)_receptor-like_kinase_(RLK)
Bpe_Chr1:24253031-24256669:2934_1327	Bpev01_c1632_g0004	Putative_leucine-rich_repeat_(LRR)_receptor-like_kinase_(RLK)
Bpe_Chr1:24253031-24256669:2936_1328	Bpev01_c1632_g0004	Putative_leucine-rich_repeat_(LRR)_receptor-like_kinase_(RLK)
Bpe_Chr1:24253031-24256669:2941_1329	Bpev01_c1632_g0004	Putative_leucine-rich_repeat_(LRR)_receptor-like_kinase_(RLK)
Bpe_Chr1:24253031-24256669:2948_1330	Bpev01_c1632_g0004	Putative_leucine-rich_repeat_(LRR)_receptor-like_kinase_(RLK)
Bpe_Chr1:24253031-24256669:2949_1331	Bpev01_c1632_g0004	Putative_leucine-rich_repeat_(LRR)_receptor-like_kinase_(RLK)
Bpe_Chr1:24253031-24256669:2951_1332	Bpev01_c1632_g0004	Putative_leucine-rich_repeat_(LRR)_receptor-like_kinase_(RLK)
Bpe_Chr1:24253031-24256669:2960_1333	Bpev01_c1632_g0004	Putative_leucine-rich_repeat_(LRR)_receptor-like_kinase_(RLK)
Bpe_Chr1:24253031-24256669:2961_1334	Bpev01_c1632_g0004	Putative_leucine-rich_repeat_(LRR)_receptor-like_kinase_(RLK)
Bpe_Chr1:24253031-24256669:2962_1335	Bpev01_c1632_g0004	Putative_leucine-rich_repeat_(LRR)_receptor-like_kinase_(RLK)
Bpe_Chr1:24253031-24256669:2965_1336	Bpev01_c1632_g0004	Putative_leucine-rich_repeat_(LRR)_receptor-like_kinase_(RLK)
Bpe_Chr1:24253031-24256669:2979_1338	Bpev01_c1632_g0004	Putative_leucine-rich_repeat_(LRR)_receptor-like_kinase_(RLK)
Bpe_Chr1:27096657-27100613:3539_1339	Bpev01_c0762_g0001	FAR1-related_sequence_5
Bpe_Chr1:27096657-27100613:3555_1340	Bpev01_c0762_g0001	FAR1-related_sequence_5
Bpe_Chr1:27096657-27100613:3561_1341	Bpev01_c0762_g0001	FAR1-related_sequence_5
Bpe_Chr1:27096657-27100613:3564_1342	Bpev01_c0762_g0001	FAR1-related_sequence_5
Bpe_Chr1:27096657-27100613:3566_1343	Bpev01_c0762_g0001	FAR1-related_sequence_5
Bpe_Chr1:27096657-27100613:3567_1344	Bpev01_c0762_g0001	FAR1-related_sequence_5
Bpe_Chr1:27096657-27100613:3568_1345	Bpev01_c0762_g0001	FAR1-related_sequence_5
Bpe_Chr1:27096657-27100613:3570_1346	Bpev01_c0762_g0001	FAR1-related_sequence_5
Bpe_Chr1:27096657-27100613:3571_1347	Bpev01_c0762_g0001	FAR1-related_sequence_5
Bpe_Chr1:27096657-27100613:3575_1348	Bpev01_c0762_g0001	FAR1-related_sequence_5
Bpe_Chr1:27096657-27100613:3580_1349	Bpev01_c0762_g0001	FAR1-related_sequence_5
Bpe_Chr1:27096657-27100613:3582_1350	Bpev01_c0762_g0001	FAR1-related_sequence_5
Bpe_Chr1:27096657-27100613:3584_1351	Bpev01_c0762_g0001	FAR1-related_sequence_5
Bpe_Chr1:27096657-27100613:3586_1352	Bpev01_c0762_g0001	FAR1-related_sequence_5
Bpe_Chr1:27096657-27100613:3587_1353	Bpev01_c0762_g0001	FAR1-related_sequence_5
Bpe_Chr1:27096657-27100613:3590_1354	Bpev01_c0762_g0001	FAR1-related_sequence_5
Bpe_Chr1:27096657-27100613:3592_1355	Bpev01_c0762_g0001	FAR1-related_sequence_5
Bpe_Chr1:27096657-27100613:3593_1356	Bpev01_c0762_g0001	FAR1-related_sequence_5
Bpe_Chr1:27096657-27100613:3594_1357	Bpev01_c0762_g0001	FAR1-related_sequence_5
Bpe_Chr1:27096657-27100613:3595_1358	Bpev01_c0762_g0001	FAR1-related_sequence_5
Bpe_Chr1:27096657-27100613:3596_1359	Bpev01_c0762_g0001	FAR1-related_sequence_5
Bpe_Chr1:27096657-27100613:3597_1360	Bpev01_c0762_g0001	FAR1-related_sequence_5
Bpe_Chr1:27096657-27100613:3603_1361	Bpev01_c0762_g0001	FAR1-related_sequence_5
Bpe_Chr1:27096657-27100613:3604_1362	Bpev01_c0762_g0001	FAR1-related_sequence_5
Bpe_Chr1:27096657-27100613:3607_1363	Bpev01_c0762_g0001	FAR1-related_sequence_5
Bpe_Chr1:27096657-27100613:3613_1364	Bpev01_c0762_g0001	FAR1-related_sequence_5
Bpe_Chr1:27096657-27100613:3616_1365	Bpev01_c0762_g0001	FAR1-related_sequence_5
Bpe_Chr1:27096657-27100613:3617_1366	Bpev01_c0762_g0001	FAR1-related_sequence_5
Bpe_Chr1:27096657-27100613:3620_1367	Bpev01_c0762_g0001	FAR1-related_sequence_5
Bpe_Chr1:27096657-27100613:3621_1368	Bpev01_c0762_g0001	FAR1-related_sequence_5
Bpe_Chr1:27096657-27100613:3624_1369	Bpev01_c0762_g0001	FAR1-related_sequence_5
Bpe_Chr1:27096657-27100613:3625_1370	Bpev01_c0762_g0001	FAR1-related_sequence_5
Bpe_Chr1:27096657-27100613:3639_1371	Bpev01_c0762_g0001	FAR1-related_sequence_5
Bpe_Chr1:27096657-27100613:3645_1372	Bpev01_c0762_g0001	FAR1-related_sequence_5
Bpe_Chr1:27096657-27100613:3651_1373	Bpev01_c0762_g0001	FAR1-related_sequence_5
Bpe_Chr1:27096657-27100613:3652_1374	Bpev01_c0762_g0001	FAR1-related_sequence_5
Bpe_Chr1:27096657-27100613:3654_1375	Bpev01_c0762_g0001	FAR1-related_sequence_5
Bpe_Chr1:27096657-27100613:3655_1376	Bpev01_c0762_g0001	FAR1-related_sequence_5
Bpe_Chr1:27096657-27100613:3664_1378	Bpev01_c0762_g0001	FAR1-related_sequence_5
Bpe_Chr1:27096657-27100613:3666_1379	Bpev01_c0762_g0001	FAR1-related_sequence_5
Bpe_Chr1:27096657-27100613:3669_1380	Bpev01_c0762_g0001	FAR1-related_sequence_5
Bpe_Chr1:27096657-27100613:3670_1381	Bpev01_c0762_g0001	FAR1-related_sequence_5
Bpe_Chr1:27096657-27100613:3671_1382	Bpev01_c0762_g0001	FAR1-related_sequence_5
Bpe_Chr1:27096657-27100613:3679_1383	Bpev01_c0762_g0001	FAR1-related_sequence_5
Bpe_Chr1:27096657-27100613:3681_1384	Bpev01_c0762_g0001	FAR1-related_sequence_5
Bpe_Chr1:27096657-27100613:3683_1385	Bpev01_c0762_g0001	FAR1-related_sequence_5
Bpe_Chr1:27096657-27100613:3692_1386	Bpev01_c0762_g0001	FAR1-related_sequence_5
Bpe_Chr1:27096657-27100613:3693_1387	Bpev01_c0762_g0001	FAR1-related_sequence_5
Bpe_Chr1:27096657-27100613:3694_1388	Bpev01_c0762_g0001	FAR1-related_sequence_5
Bpe_Chr1:27096657-27100613:3699_1389	Bpev01_c0762_g0001	FAR1-related_sequence_5
Bpe_Chr1:27096657-27100613:3700_1390	Bpev01_c0762_g0001	FAR1-related_sequence_5
Bpe_Chr1:27096657-27100613:3715_1392	Bpev01_c0762_g0001	FAR1-related_sequence_5
Bpe_Chr1:27096657-27100613:3716_1393	Bpev01_c0762_g0001	FAR1-related_sequence_5
Bpe_Chr1:27096657-27100613:3718_1394	Bpev01_c0762_g0001	FAR1-related_sequence_5
Bpe_Chr1:27096657-27100613:3724_1395	Bpev01_c0762_g0001	FAR1-related_sequence_5
Bpe_Chr1:27096657-27100613:3725_1396	Bpev01_c0762_g0001	FAR1-related_sequence_5
Bpe_Chr1:27096657-27100613:3727_1397	Bpev01_c0762_g0001	FAR1-related_sequence_5
Bpe_Chr1:27096657-27100613:3729_1398	Bpev01_c0762_g0001	FAR1-related_sequence_5
Bpe_Chr1:27096657-27100613:3735_1399	Bpev01_c0762_g0001	FAR1-related_sequence_5
Bpe_Chr1:27096657-27100613:3735_1400	Bpev01_c0762_g0001	FAR1-related_sequence_5
Bpe_Chr1:27096657-27100613:3736_1401	Bpev01_c0762_g0001	FAR1-related_sequence_5
Bpe_Chr1:27096657-27100613:3747_1402	Bpev01_c0762_g0001	FAR1-related_sequence_5
Bpe_Chr1:27096657-27100613:3750_1403	Bpev01_c0762_g0001	FAR1-related_sequence_5
Bpe_Chr1:27096657-27100613:3753_1404	Bpev01_c0762_g0001	FAR1-related_sequence_5
Bpe_Chr1:27096657-27100613:3764_1405	Bpev01_c0762_g0001	FAR1-related_sequence_5
Bpe_Chr1:27096657-27100613:3766_1406	Bpev01_c0762_g0001	FAR1-related_sequence_5
Bpe_Chr1:27096657-27100613:3767_1407	Bpev01_c0762_g0001	FAR1-related_sequence_5
Bpe_Chr1:27096657-27100613:3768_1408	Bpev01_c0762_g0001	FAR1-related_sequence_5
Bpe_Chr1:27096657-27100613:3771_1409	Bpev01_c0762_g0001	FAR1-related_sequence_5
Bpe_Chr1:27096657-27100613:3776_1410	Bpev01_c0762_g0001	FAR1-related_sequence_5
Bpe_Chr1:27096657-27100613:3782_1411	Bpev01_c0762_g0001	FAR1-related_sequence_5
Bpe_Chr1:27096657-27100613:3787_1412	Bpev01_c0762_g0001	FAR1-related_sequence_5
Bpe_Chr1:27096657-27100613:3792_1413	Bpev01_c0762_g0001	FAR1-related_sequence_5
Bpe_Chr1:27096657-27100613:3800_1414	Bpev01_c0762_g0001	FAR1-related_sequence_5
Bpe_Chr1:27096657-27100613:3801_1415	Bpev01_c0762_g0001	FAR1-related_sequence_5
Bpe_Chr1:27096657-27100613:3807_1416	Bpev01_c0762_g0001	FAR1-related_sequence_5
Bpe_Chr1:27096657-27100613:3808_1417	Bpev01_c0762_g0001	FAR1-related_sequence_5
Bpe_Chr1:27109453-27115041:2438_1418	Bpev01_c0762_g0003	FAR1-related_sequence_5
Bpe_Chr1:27109453-27115041:2441_1419	Bpev01_c0762_g0003	FAR1-related_sequence_5
Bpe_Chr1:27109453-27115041:2442_1420	Bpev01_c0762_g0003	FAR1-related_sequence_5
Bpe_Chr1:27109453-27115041:2444_1421	Bpev01_c0762_g0003	FAR1-related_sequence_5
Bpe_Chr1:27109453-27115041:2449_1422	Bpev01_c0762_g0003	FAR1-related_sequence_5
Bpe_Chr1:27109453-27115041:2450_1423	Bpev01_c0762_g0003	FAR1-related_sequence_5
Bpe_Chr1:27109453-27115041:2454_1424	Bpev01_c0762_g0003	FAR1-related_sequence_5
Bpe_Chr1:27109453-27115041:2457_1426	Bpev01_c0762_g0003	FAR1-related_sequence_5
Bpe_Chr1:27109453-27115041:2458_1427	Bpev01_c0762_g0003	FAR1-related_sequence_5
Bpe_Chr1:27109453-27115041:2463_1428	Bpev01_c0762_g0003	FAR1-related_sequence_5
Bpe_Chr1:27109453-27115041:2464_1429	Bpev01_c0762_g0003	FAR1-related_sequence_5
Bpe_Chr1:27109453-27115041:2465_1430	Bpev01_c0762_g0003	FAR1-related_sequence_5
Bpe_Chr1:27109453-27115041:2466_1431	Bpev01_c0762_g0003	FAR1-related_sequence_5
Bpe_Chr1:27109453-27115041:2468_1432	Bpev01_c0762_g0003	FAR1-related_sequence_5
Bpe_Chr1:27109453-27115041:2470_1433	Bpev01_c0762_g0003	FAR1-related_sequence_5
Bpe_Chr1:27109453-27115041:2473_1434	Bpev01_c0762_g0003	FAR1-related_sequence_5
Bpe_Chr1:27109453-27115041:2478_1435	Bpev01_c0762_g0003	FAR1-related_sequence_5
Bpe_Chr1:27109453-27115041:2479_1436	Bpev01_c0762_g0003	FAR1-related_sequence_5
Bpe_Chr1:27109453-27115041:2481_1437	Bpev01_c0762_g0003	FAR1-related_sequence_5
Bpe_Chr1:27109453-27115041:2483_1438	Bpev01_c0762_g0003	FAR1-related_sequence_5
Bpe_Chr1:27109453-27115041:2484_1439	Bpev01_c0762_g0003	FAR1-related_sequence_5
Bpe_Chr1:27109453-27115041:2486_1440	Bpev01_c0762_g0003	FAR1-related_sequence_5
Bpe_Chr1:27109453-27115041:2487_1441	Bpev01_c0762_g0003	FAR1-related_sequence_5
Bpe_Chr1:27109453-27115041:2488_1442	Bpev01_c0762_g0003	FAR1-related_sequence_5
Bpe_Chr1:27109453-27115041:2489_1443	Bpev01_c0762_g0003	FAR1-related_sequence_5
Bpe_Chr1:27109453-27115041:2493_1444	Bpev01_c0762_g0003	FAR1-related_sequence_5
Bpe_Chr1:27109453-27115041:2500_1445	Bpev01_c0762_g0003	FAR1-related_sequence_5
Bpe_Chr1:27109453-27115041:2502_1446	Bpev01_c0762_g0003	FAR1-related_sequence_5
Bpe_Chr1:27109453-27115041:2503_1447	Bpev01_c0762_g0003	FAR1-related_sequence_5
Bpe_Chr1:27109453-27115041:2504_1448	Bpev01_c0762_g0003	FAR1-related_sequence_5
Bpe_Chr1:27109453-27115041:2514_1449	Bpev01_c0762_g0003	FAR1-related_sequence_5
Bpe_Chr1:27109453-27115041:2515_1450	Bpev01_c0762_g0003	FAR1-related_sequence_5
Bpe_Chr1:27109453-27115041:2516_1451	Bpev01_c0762_g0003	FAR1-related_sequence_5
Bpe_Chr1:27109453-27115041:2519_1452	Bpev01_c0762_g0003	FAR1-related_sequence_5
Bpe_Chr1:27109453-27115041:2520_1453	Bpev01_c0762_g0003	FAR1-related_sequence_5
Bpe_Chr1:27109453-27115041:2524_1454	Bpev01_c0762_g0003	FAR1-related_sequence_5
Bpe_Chr1:27109453-27115041:2525_1455	Bpev01_c0762_g0003	FAR1-related_sequence_5
Bpe_Chr1:27109453-27115041:2530_1456	Bpev01_c0762_g0003	FAR1-related_sequence_5
Bpe_Chr1:27109453-27115041:2533_1457	Bpev01_c0762_g0003	FAR1-related_sequence_5
Bpe_Chr1:27109453-27115041:2537_1458	Bpev01_c0762_g0003	FAR1-related_sequence_5
Bpe_Chr1:27109453-27115041:2543_1459	Bpev01_c0762_g0003	FAR1-related_sequence_5
Bpe_Chr1:27109453-27115041:2546_1460	Bpev01_c0762_g0003	FAR1-related_sequence_5
Bpe_Chr1:27109453-27115041:2547_1461	Bpev01_c0762_g0003	FAR1-related_sequence_5
Bpe_Chr1:27109453-27115041:2549_1462	Bpev01_c0762_g0003	FAR1-related_sequence_5
Bpe_Chr1:27109453-27115041:2560_1463	Bpev01_c0762_g0003	FAR1-related_sequence_5
Bpe_Chr1:27109453-27115041:2561_1464	Bpev01_c0762_g0003	FAR1-related_sequence_5
Bpe_Chr1:27109453-27115041:2563_1465	Bpev01_c0762_g0003	FAR1-related_sequence_5
Bpe_Chr1:27109453-27115041:2566_1466	Bpev01_c0762_g0003	FAR1-related_sequence_5
Bpe_Chr1:27109453-27115041:2573_1467	Bpev01_c0762_g0003	FAR1-related_sequence_5
Bpe_Chr1:27109453-27115041:2576_1468	Bpev01_c0762_g0003	FAR1-related_sequence_5
Bpe_Chr1:27109453-27115041:2579_1469	Bpev01_c0762_g0003	FAR1-related_sequence_5
Bpe_Chr1:27109453-27115041:2580_1470	Bpev01_c0762_g0003	FAR1-related_sequence_5
Bpe_Chr1:27109453-27115041:2581_1471	Bpev01_c0762_g0003	FAR1-related_sequence_5
Bpe_Chr1:27109453-27115041:2585_1472	Bpev01_c0762_g0003	FAR1-related_sequence_5
Bpe_Chr1:27109453-27115041:2587_1473	Bpev01_c0762_g0003	FAR1-related_sequence_5
Bpe_Chr1:27109453-27115041:2591_1474	Bpev01_c0762_g0003	FAR1-related_sequence_5
Bpe_Chr1:27109453-27115041:2592_1475	Bpev01_c0762_g0003	FAR1-related_sequence_5
Bpe_Chr1:27109453-27115041:2594_1476	Bpev01_c0762_g0003	FAR1-related_sequence_5
Bpe_Chr1:27109453-27115041:2598_1477	Bpev01_c0762_g0003	FAR1-related_sequence_5
Bpe_Chr1:27109453-27115041:2599_1478	Bpev01_c0762_g0003	FAR1-related_sequence_5
Bpe_Chr1:27109453-27115041:2600_1479	Bpev01_c0762_g0003	FAR1-related_sequence_5
Bpe_Chr1:27109453-27115041:2601_1480	Bpev01_c0762_g0003	FAR1-related_sequence_5
Bpe_Chr1:27109453-27115041:2605_1481	Bpev01_c0762_g0003	FAR1-related_sequence_5
Bpe_Chr1:27109453-27115041:2606_1482	Bpev01_c0762_g0003	FAR1-related_sequence_5
Bpe_Chr1:27109453-27115041:2607_1483	Bpev01_c0762_g0003	FAR1-related_sequence_5
Bpe_Chr1:27109453-27115041:2610_1484	Bpev01_c0762_g0003	FAR1-related_sequence_5
Bpe_Chr1:27109453-27115041:2611_1485	Bpev01_c0762_g0003	FAR1-related_sequence_5
Bpe_Chr1:27109453-27115041:2613_1486	Bpev01_c0762_g0003	FAR1-related_sequence_5
Bpe_Chr1:27109453-27115041:2619_1487	Bpev01_c0762_g0003	FAR1-related_sequence_5
Bpe_Chr1:27109453-27115041:2620_1488	Bpev01_c0762_g0003	FAR1-related_sequence_5
Bpe_Chr1:27109453-27115041:2623_1489	Bpev01_c0762_g0003	FAR1-related_sequence_5
Bpe_Chr1:27109453-27115041:2625_1490	Bpev01_c0762_g0003	FAR1-related_sequence_5
Bpe_Chr1:27109453-27115041:2628_1491	Bpev01_c0762_g0003	FAR1-related_sequence_5
Bpe_Chr1:27109453-27115041:2631_1492	Bpev01_c0762_g0003	FAR1-related_sequence_5
Bpe_Chr1:27109453-27115041:2633_1493	Bpev01_c0762_g0003	FAR1-related_sequence_5
Bpe_Chr1:27109453-27115041:2637_1494	Bpev01_c0762_g0003	FAR1-related_sequence_5
Bpe_Chr1:27109453-27115041:2651_1495	Bpev01_c0762_g0003	FAR1-related_sequence_5
Bpe_Chr1:27109453-27115041:2656_1496	Bpev01_c0762_g0003	FAR1-related_sequence_5
Bpe_Chr1:27109453-27115041:2657_1497	Bpev01_c0762_g0003	FAR1-related_sequence_5
Bpe_Chr1:27109453-27115041:2662_1498	Bpev01_c0762_g0003	FAR1-related_sequence_5
Bpe_Chr1:27109453-27115041:2663_1499	Bpev01_c0762_g0003	FAR1-related_sequence_5
Bpe_Chr1:27109453-27115041:2672_1501	Bpev01_c0762_g0003	FAR1-related_sequence_5
Bpe_Chr1:27109453-27115041:2675_1502	Bpev01_c0762_g0003	FAR1-related_sequence_5
Bpe_Chr1:27109453-27115041:2676_1503	Bpev01_c0762_g0003	FAR1-related_sequence_5
Bpe_Chr1:27109453-27115041:2678_1504	Bpev01_c0762_g0003	FAR1-related_sequence_5
Bpe_Chr1:27109453-27115041:2682_1505	Bpev01_c0762_g0003	FAR1-related_sequence_5
Bpe_Chr1:27109453-27115041:2683_1506	Bpev01_c0762_g0003	FAR1-related_sequence_5
Bpe_Chr1:27109453-27115041:2691_1507	Bpev01_c0762_g0003	FAR1-related_sequence_5
Bpe_Chr1:27109453-27115041:2694_1508	Bpev01_c0762_g0003	FAR1-related_sequence_5
Bpe_Chr1:27119109-27132989:12178_1509	Bpev01_c0762_g0004	FAR1-related_sequence_5
Bpe_Chr1:27119109-27132989:12181_1510	Bpev01_c0762_g0004	FAR1-related_sequence_5
Bpe_Chr1:27119109-27132989:12182_1511	Bpev01_c0762_g0004	FAR1-related_sequence_5
Bpe_Chr1:27119109-27132989:12184_1512	Bpev01_c0762_g0004	FAR1-related_sequence_5
Bpe_Chr1:27119109-27132989:12189_1513	Bpev01_c0762_g0004	FAR1-related_sequence_5
Bpe_Chr1:27119109-27132989:12191_1514	Bpev01_c0762_g0004	FAR1-related_sequence_5
Bpe_Chr1:27119109-27132989:12195_1515	Bpev01_c0762_g0004	FAR1-related_sequence_5
Bpe_Chr1:27119109-27132989:12199_1516	Bpev01_c0762_g0004	FAR1-related_sequence_5
Bpe_Chr1:27119109-27132989:12204_1517	Bpev01_c0762_g0004	FAR1-related_sequence_5
Bpe_Chr1:27119109-27132989:12205_1518	Bpev01_c0762_g0004	FAR1-related_sequence_5
Bpe_Chr1:27119109-27132989:12215_1519	Bpev01_c0762_g0004	FAR1-related_sequence_5
Bpe_Chr1:27119109-27132989:12216_1520	Bpev01_c0762_g0004	FAR1-related_sequence_5
Bpe_Chr1:27119109-27132989:12217_1521	Bpev01_c0762_g0004	FAR1-related_sequence_5
Bpe_Chr1:27119109-27132989:12219_1522	Bpev01_c0762_g0004	FAR1-related_sequence_5
Bpe_Chr1:27119109-27132989:12220_1523	Bpev01_c0762_g0004	FAR1-related_sequence_5
Bpe_Chr1:27119109-27132989:12222_1524	Bpev01_c0762_g0004	FAR1-related_sequence_5
Bpe_Chr1:27119109-27132989:12224_1525	Bpev01_c0762_g0004	FAR1-related_sequence_5
Bpe_Chr1:27119109-27132989:12225_1526	Bpev01_c0762_g0004	FAR1-related_sequence_5
Bpe_Chr1:27119109-27132989:12228_1527	Bpev01_c0762_g0004	FAR1-related_sequence_5
Bpe_Chr1:27119109-27132989:12230_1528	Bpev01_c0762_g0004	FAR1-related_sequence_5
Bpe_Chr1:27119109-27132989:12238_1529	Bpev01_c0762_g0004	FAR1-related_sequence_5
Bpe_Chr1:27119109-27132989:12251_1530	Bpev01_c0762_g0004	FAR1-related_sequence_5
Bpe_Chr1:27119109-27132989:12263_1531	Bpev01_c0762_g0004	FAR1-related_sequence_5
Bpe_Chr1:27119109-27132989:12264_1532	Bpev01_c0762_g0004	FAR1-related_sequence_5
Bpe_Chr1:27119109-27132989:12266_1533	Bpev01_c0762_g0004	FAR1-related_sequence_5
Bpe_Chr1:27119109-27132989:12269_1534	Bpev01_c0762_g0004	FAR1-related_sequence_5
Bpe_Chr1:27119109-27132989:12270_1535	Bpev01_c0762_g0004	FAR1-related_sequence_5
Bpe_Chr1:27119109-27132989:12277_1536	Bpev01_c0762_g0004	FAR1-related_sequence_5
Bpe_Chr1:27119109-27132989:12283_1537	Bpev01_c0762_g0004	FAR1-related_sequence_5
Bpe_Chr1:27119109-27132989:12286_1538	Bpev01_c0762_g0004	FAR1-related_sequence_5
Bpe_Chr1:27119109-27132989:12293_1539	Bpev01_c0762_g0004	FAR1-related_sequence_5
Bpe_Chr1:27119109-27132989:12294_1540	Bpev01_c0762_g0004	FAR1-related_sequence_5
Bpe_Chr1:27119109-27132989:12296_1541	Bpev01_c0762_g0004	FAR1-related_sequence_5
Bpe_Chr1:27119109-27132989:12298_1542	Bpev01_c0762_g0004	FAR1-related_sequence_5
Bpe_Chr1:27119109-27132989:12306_1543	Bpev01_c0762_g0004	FAR1-related_sequence_5
Bpe_Chr1:27119109-27132989:12308_1544	Bpev01_c0762_g0004	FAR1-related_sequence_5
Bpe_Chr1:27119109-27132989:12319_1545	Bpev01_c0762_g0004	FAR1-related_sequence_5
Bpe_Chr1:27119109-27132989:12322_1546	Bpev01_c0762_g0004	FAR1-related_sequence_5
Bpe_Chr1:27119109-27132989:12323_1547	Bpev01_c0762_g0004	FAR1-related_sequence_5
Bpe_Chr1:27119109-27132989:12328_1548	Bpev01_c0762_g0004	FAR1-related_sequence_5
Bpe_Chr1:27119109-27132989:12329_1549	Bpev01_c0762_g0004	FAR1-related_sequence_5
Bpe_Chr1:27119109-27132989:12330_1550	Bpev01_c0762_g0004	FAR1-related_sequence_5
Bpe_Chr1:27119109-27132989:12331_1551	Bpev01_c0762_g0004	FAR1-related_sequence_5
Bpe_Chr1:27119109-27132989:12335_1552	Bpev01_c0762_g0004	FAR1-related_sequence_5
Bpe_Chr1:27119109-27132989:12354_1553	Bpev01_c0762_g0004	FAR1-related_sequence_5
Bpe_Chr1:27119109-27132989:12357_1554	Bpev01_c0762_g0004	FAR1-related_sequence_5
Bpe_Chr1:27119109-27132989:12362_1555	Bpev01_c0762_g0004	FAR1-related_sequence_5
Bpe_Chr1:27119109-27132989:12368_1556	Bpev01_c0762_g0004	FAR1-related_sequence_5
Bpe_Chr1:27119109-27132989:12374_1557	Bpev01_c0762_g0004	FAR1-related_sequence_5
Bpe_Chr1:27119109-27132989:12375_1558	Bpev01_c0762_g0004	FAR1-related_sequence_5
Bpe_Chr1:27119109-27132989:12381_1559	Bpev01_c0762_g0004	FAR1-related_sequence_5
Bpe_Chr1:27119109-27132989:12382_1560	Bpev01_c0762_g0004	FAR1-related_sequence_5
Bpe_Chr1:27119109-27132989:12393_1561	Bpev01_c0762_g0004	FAR1-related_sequence_5
Bpe_Chr1:27119109-27132989:12398_1562	Bpev01_c0762_g0004	FAR1-related_sequence_5
Bpe_Chr1:27119109-27132989:12405_1563	Bpev01_c0762_g0004	FAR1-related_sequence_5
Bpe_Chr1:27119109-27132989:12409_1564	Bpev01_c0762_g0004	FAR1-related_sequence_5
Bpe_Chr1:27119109-27132989:12412_1565	Bpev01_c0762_g0004	FAR1-related_sequence_5
Bpe_Chr1:27145804-27151363:4466_1566	Bpev01_c0762_g0005	FAR1-related_sequence_5
Bpe_Chr1:27145804-27151363:4475_1567	Bpev01_c0762_g0005	FAR1-related_sequence_5
Bpe_Chr1:27145804-27151363:4490_1568	Bpev01_c0762_g0005	FAR1-related_sequence_5
Bpe_Chr1:27145804-27151363:4492_1569	Bpev01_c0762_g0005	FAR1-related_sequence_5
Bpe_Chr1:27145804-27151363:4501_1570	Bpev01_c0762_g0005	FAR1-related_sequence_5
Bpe_Chr1:27145804-27151363:4506_1571	Bpev01_c0762_g0005	FAR1-related_sequence_5
Bpe_Chr1:27145804-27151363:4508_1572	Bpev01_c0762_g0005	FAR1-related_sequence_5
Bpe_Chr1:27145804-27151363:4509_1573	Bpev01_c0762_g0005	FAR1-related_sequence_5
Bpe_Chr1:27145804-27151363:4515_1574	Bpev01_c0762_g0005	FAR1-related_sequence_5
Bpe_Chr1:27145804-27151363:4524_1575	Bpev01_c0762_g0005	FAR1-related_sequence_5
Bpe_Chr1:27145804-27151363:4527_1576	Bpev01_c0762_g0005	FAR1-related_sequence_5
Bpe_Chr1:27145804-27151363:4528_1577	Bpev01_c0762_g0005	FAR1-related_sequence_5
Bpe_Chr1:27145804-27151363:4532_1578	Bpev01_c0762_g0005	FAR1-related_sequence_5
Bpe_Chr1:27145804-27151363:4533_1579	Bpev01_c0762_g0005	FAR1-related_sequence_5
Bpe_Chr1:27145804-27151363:4534_1580	Bpev01_c0762_g0005	FAR1-related_sequence_5
Bpe_Chr1:27145804-27151363:4541_1581	Bpev01_c0762_g0005	FAR1-related_sequence_5
Bpe_Chr1:27145804-27151363:4546_1582	Bpev01_c0762_g0005	FAR1-related_sequence_5
Bpe_Chr1:27145804-27151363:4554_1583	Bpev01_c0762_g0005	FAR1-related_sequence_5
Bpe_Chr1:27145804-27151363:4555_1584	Bpev01_c0762_g0005	FAR1-related_sequence_5
Bpe_Chr1:27145804-27151363:4558_1585	Bpev01_c0762_g0005	FAR1-related_sequence_5
Bpe_Chr1:27145804-27151363:4563_1586	Bpev01_c0762_g0005	FAR1-related_sequence_5
Bpe_Chr1:27145804-27151363:4564_1587	Bpev01_c0762_g0005	FAR1-related_sequence_5
Bpe_Chr1:27145804-27151363:4568_1588	Bpev01_c0762_g0005	FAR1-related_sequence_5
Bpe_Chr1:27145804-27151363:4569_1589	Bpev01_c0762_g0005	FAR1-related_sequence_5
Bpe_Chr1:27145804-27151363:4571_1590	Bpev01_c0762_g0005	FAR1-related_sequence_5
Bpe_Chr1:27145804-27151363:4575_1591	Bpev01_c0762_g0005	FAR1-related_sequence_5
Bpe_Chr1:27145804-27151363:4578_1592	Bpev01_c0762_g0005	FAR1-related_sequence_5
Bpe_Chr1:27145804-27151363:4584_1593	Bpev01_c0762_g0005	FAR1-related_sequence_5
Bpe_Chr1:27145804-27151363:4586_1594	Bpev01_c0762_g0005	FAR1-related_sequence_5
Bpe_Chr1:27145804-27151363:4590_1595	Bpev01_c0762_g0005	FAR1-related_sequence_5
Bpe_Chr1:27145804-27151363:4593_1596	Bpev01_c0762_g0005	FAR1-related_sequence_5
Bpe_Chr1:27145804-27151363:4596_1597	Bpev01_c0762_g0005	FAR1-related_sequence_5
Bpe_Chr1:27145804-27151363:4597_1598	Bpev01_c0762_g0005	FAR1-related_sequence_5
Bpe_Chr1:27145804-27151363:4605_1599	Bpev01_c0762_g0005	FAR1-related_sequence_5
Bpe_Chr1:27145804-27151363:4607_1600	Bpev01_c0762_g0005	FAR1-related_sequence_5
Bpe_Chr1:27145804-27151363:4614_1601	Bpev01_c0762_g0005	FAR1-related_sequence_5
Bpe_Chr1:27145804-27151363:4616_1602	Bpev01_c0762_g0005	FAR1-related_sequence_5
Bpe_Chr1:27145804-27151363:4617_1603	Bpev01_c0762_g0005	FAR1-related_sequence_5
Bpe_Chr1:27145804-27151363:4621_1604	Bpev01_c0762_g0005	FAR1-related_sequence_5
Bpe_Chr1:27145804-27151363:4626_1605	Bpev01_c0762_g0005	FAR1-related_sequence_5
Bpe_Chr1:27145804-27151363:4629_1606	Bpev01_c0762_g0005	FAR1-related_sequence_5
Bpe_Chr1:27145804-27151363:4632_1608	Bpev01_c0762_g0005	FAR1-related_sequence_5
Bpe_Chr1:27145804-27151363:4633_1609	Bpev01_c0762_g0005	FAR1-related_sequence_5
Bpe_Chr1:27145804-27151363:4634_1610	Bpev01_c0762_g0005	FAR1-related_sequence_5
Bpe_Chr1:27145804-27151363:4641_1611	Bpev01_c0762_g0005	FAR1-related_sequence_5
Bpe_Chr1:27145804-27151363:4646_1612	Bpev01_c0762_g0005	FAR1-related_sequence_5
Bpe_Chr1:27145804-27151363:4647_1613	Bpev01_c0762_g0005	FAR1-related_sequence_5
Bpe_Chr1:27145804-27151363:4656_1614	Bpev01_c0762_g0005	FAR1-related_sequence_5
Bpe_Chr1:27145804-27151363:4659_1615	Bpev01_c0762_g0005	FAR1-related_sequence_5
Bpe_Chr1:27145804-27151363:4663_1616	Bpev01_c0762_g0005	FAR1-related_sequence_5
Bpe_Chr1:27145804-27151363:4673_1617	Bpev01_c0762_g0005	FAR1-related_sequence_5
Bpe_Chr1:27145804-27151363:4677_1618	Bpev01_c0762_g0005	FAR1-related_sequence_5
Bpe_Chr1:27145804-27151363:4685_1619	Bpev01_c0762_g0005	FAR1-related_sequence_5
Bpe_Chr1:27145804-27151363:4686_1620	Bpev01_c0762_g0005	FAR1-related_sequence_5
Bpe_Chr1:27145804-27151363:4698_1621	Bpev01_c0762_g0005	FAR1-related_sequence_5
Bpe_Chr1:27145804-27151363:4699_1622	Bpev01_c0762_g0005	FAR1-related_sequence_5
Bpe_Chr1:27145804-27151363:4707_1623	Bpev01_c0762_g0005	FAR1-related_sequence_5
Bpe_Chr1:27145804-27151363:4708_1624	Bpev01_c0762_g0005	FAR1-related_sequence_5
Bpe_Chr1:27145804-27151363:4710_1625	Bpev01_c0762_g0005	FAR1-related_sequence_5
Bpe_Chr1:27145804-27151363:4722_1626	Bpev01_c0762_g0005	FAR1-related_sequence_5
Bpe_Chr1:27145804-27151363:4724_1627	Bpev01_c0762_g0005	FAR1-related_sequence_5
Bpe_Chr1:27177679-27187236:287_1628	Bpev01_c0762_g0006	FAR1-related_sequence_5
Bpe_Chr1:27177679-27187236:295_1629	Bpev01_c0762_g0006	FAR1-related_sequence_5
Bpe_Chr1:27177679-27187236:298_1630	Bpev01_c0762_g0006	FAR1-related_sequence_5
Bpe_Chr1:27177679-27187236:304_1631	Bpev01_c0762_g0006	FAR1-related_sequence_5
Bpe_Chr1:27177679-27187236:306_1632	Bpev01_c0762_g0006	FAR1-related_sequence_5
Bpe_Chr1:27177679-27187236:307_1633	Bpev01_c0762_g0006	FAR1-related_sequence_5
Bpe_Chr1:27177679-27187236:310_1634	Bpev01_c0762_g0006	FAR1-related_sequence_5
Bpe_Chr1:27177679-27187236:320_1635	Bpev01_c0762_g0006	FAR1-related_sequence_5
Bpe_Chr1:27177679-27187236:322_1636	Bpev01_c0762_g0006	FAR1-related_sequence_5
Bpe_Chr1:27177679-27187236:326_1637	Bpev01_c0762_g0006	FAR1-related_sequence_5
Bpe_Chr1:27177679-27187236:327_1638	Bpev01_c0762_g0006	FAR1-related_sequence_5
Bpe_Chr1:27177679-27187236:329_1639	Bpev01_c0762_g0006	FAR1-related_sequence_5
Bpe_Chr1:27177679-27187236:332_1640	Bpev01_c0762_g0006	FAR1-related_sequence_5
Bpe_Chr1:27177679-27187236:333_1641	Bpev01_c0762_g0006	FAR1-related_sequence_5
Bpe_Chr1:27177679-27187236:337_1642	Bpev01_c0762_g0006	FAR1-related_sequence_5
Bpe_Chr1:27177679-27187236:340_1643	Bpev01_c0762_g0006	FAR1-related_sequence_5
Bpe_Chr1:27177679-27187236:342_1644	Bpev01_c0762_g0006	FAR1-related_sequence_5
Bpe_Chr1:27177679-27187236:347_1645	Bpev01_c0762_g0006	FAR1-related_sequence_5
Bpe_Chr1:27177679-27187236:349_1646	Bpev01_c0762_g0006	FAR1-related_sequence_5
Bpe_Chr1:27177679-27187236:370_1647	Bpev01_c0762_g0006	FAR1-related_sequence_5
Bpe_Chr1:27177679-27187236:372_1648	Bpev01_c0762_g0006	FAR1-related_sequence_5
Bpe_Chr1:27177679-27187236:373_1649	Bpev01_c0762_g0006	FAR1-related_sequence_5
Bpe_Chr1:27177679-27187236:374_1650	Bpev01_c0762_g0006	FAR1-related_sequence_5
Bpe_Chr1:27177679-27187236:375_1651	Bpev01_c0762_g0006	FAR1-related_sequence_5
Bpe_Chr1:27177679-27187236:376_1652	Bpev01_c0762_g0006	FAR1-related_sequence_5
Bpe_Chr1:27177679-27187236:380_1653	Bpev01_c0762_g0006	FAR1-related_sequence_5
Bpe_Chr1:27177679-27187236:382_1654	Bpev01_c0762_g0006	FAR1-related_sequence_5
Bpe_Chr1:27177679-27187236:384_1655	Bpev01_c0762_g0006	FAR1-related_sequence_5
Bpe_Chr1:27177679-27187236:390_1656	Bpev01_c0762_g0006	FAR1-related_sequence_5
Bpe_Chr1:27177679-27187236:391_1657	Bpev01_c0762_g0006	FAR1-related_sequence_5
Bpe_Chr1:27177679-27187236:394_1658	Bpev01_c0762_g0006	FAR1-related_sequence_5
Bpe_Chr1:27177679-27187236:395_1659	Bpev01_c0762_g0006	FAR1-related_sequence_5
Bpe_Chr1:27177679-27187236:397_1660	Bpev01_c0762_g0006	FAR1-related_sequence_5
Bpe_Chr1:27177679-27187236:397_1661	Bpev01_c0762_g0006	FAR1-related_sequence_5
Bpe_Chr1:27177679-27187236:398_1662	Bpev01_c0762_g0006	FAR1-related_sequence_5
Bpe_Chr1:27177679-27187236:401_1663	Bpev01_c0762_g0006	FAR1-related_sequence_5
Bpe_Chr1:27177679-27187236:403_1664	Bpev01_c0762_g0006	FAR1-related_sequence_5
Bpe_Chr1:27177679-27187236:404_1665	Bpev01_c0762_g0006	FAR1-related_sequence_5
Bpe_Chr1:27177679-27187236:405_1666	Bpev01_c0762_g0006	FAR1-related_sequence_5
Bpe_Chr1:27177679-27187236:407_1667	Bpev01_c0762_g0006	FAR1-related_sequence_5
Bpe_Chr1:27177679-27187236:408_1668	Bpev01_c0762_g0006	FAR1-related_sequence_5
Bpe_Chr1:27177679-27187236:410_1669	Bpev01_c0762_g0006	FAR1-related_sequence_5
Bpe_Chr1:27177679-27187236:414_1670	Bpev01_c0762_g0006	FAR1-related_sequence_5
Bpe_Chr1:27177679-27187236:440_1671	Bpev01_c0762_g0006	FAR1-related_sequence_5
Bpe_Chr1:27177679-27187236:443_1673	Bpev01_c0762_g0006	FAR1-related_sequence_5
Bpe_Chr1:27177679-27187236:445_1674	Bpev01_c0762_g0006	FAR1-related_sequence_5
Bpe_Chr1:27177679-27187236:453_1675	Bpev01_c0762_g0006	FAR1-related_sequence_5
Bpe_Chr1:27177679-27187236:457_1676	Bpev01_c0762_g0006	FAR1-related_sequence_5
Bpe_Chr1:27177679-27187236:462_1678	Bpev01_c0762_g0006	FAR1-related_sequence_5
Bpe_Chr1:27177679-27187236:472_1679	Bpev01_c0762_g0006	FAR1-related_sequence_5
Bpe_Chr1:27177679-27187236:483_1680	Bpev01_c0762_g0006	FAR1-related_sequence_5
Bpe_Chr1:27177679-27187236:498_1681	Bpev01_c0762_g0006	FAR1-related_sequence_5
Bpe_Chr1:27177679-27187236:500_1682	Bpev01_c0762_g0006	FAR1-related_sequence_5
Bpe_Chr1:27177679-27187236:526_1683	Bpev01_c0762_g0006	FAR1-related_sequence_5
Bpe_Chr1:27177679-27187236:528_1684	Bpev01_c0762_g0006	FAR1-related_sequence_5
Bpe_Chr1:27177679-27187236:531_1685	Bpev01_c0762_g0006	FAR1-related_sequence_5
Bpe_Chr1:27177679-27187236:536_1686	Bpev01_c0762_g0006	FAR1-related_sequence_5
Bpe_Chr1:27177679-27187236:540_1687	Bpev01_c0762_g0006	FAR1-related_sequence_5
Bpe_Chr1:27177679-27187236:556_1688	Bpev01_c0762_g0006	FAR1-related_sequence_5
Bpe_Chr1:30308833-30310589:1037_1689	Bpev01_c0932_g0014	WRKY_transcription_factor
Bpe_Chr1:30308833-30310589:1038_1690	Bpev01_c0932_g0014	WRKY_transcription_factor
Bpe_Chr1:30308833-30310589:1043_1691	Bpev01_c0932_g0014	WRKY_transcription_factor
Bpe_Chr1:30308833-30310589:1046_1692	Bpev01_c0932_g0014	WRKY_transcription_factor
Bpe_Chr1:30308833-30310589:1053_1693	Bpev01_c0932_g0014	WRKY_transcription_factor
Bpe_Chr1:30308833-30310589:1054_1694	Bpev01_c0932_g0014	WRKY_transcription_factor
Bpe_Chr1:30308833-30310589:1059_1695	Bpev01_c0932_g0014	WRKY_transcription_factor
Bpe_Chr1:30308833-30310589:1061_1696	Bpev01_c0932_g0014	WRKY_transcription_factor
Bpe_Chr1:30308833-30310589:1064_1697	Bpev01_c0932_g0014	WRKY_transcription_factor
Bpe_Chr1:30308833-30310589:1065_1698	Bpev01_c0932_g0014	WRKY_transcription_factor
Bpe_Chr1:30308833-30310589:1066_1699	Bpev01_c0932_g0014	WRKY_transcription_factor
Bpe_Chr1:30308833-30310589:1074_1700	Bpev01_c0932_g0014	WRKY_transcription_factor
Bpe_Chr1:30308833-30310589:1086_1701	Bpev01_c0932_g0014	WRKY_transcription_factor
Bpe_Chr1:30308833-30310589:1087_1702	Bpev01_c0932_g0014	WRKY_transcription_factor
Bpe_Chr1:30308833-30310589:1088_1703	Bpev01_c0932_g0014	WRKY_transcription_factor
Bpe_Chr1:30308833-30310589:1090_1704	Bpev01_c0932_g0014	WRKY_transcription_factor
Bpe_Chr1:30308833-30310589:1094_1705	Bpev01_c0932_g0014	WRKY_transcription_factor
Bpe_Chr1:30308833-30310589:1096_1706	Bpev01_c0932_g0014	WRKY_transcription_factor
Bpe_Chr1:30308833-30310589:1100_1707	Bpev01_c0932_g0014	WRKY_transcription_factor
Bpe_Chr1:30308833-30310589:1101_1708	Bpev01_c0932_g0014	WRKY_transcription_factor
Bpe_Chr1:30308833-30310589:1105_1709	Bpev01_c0932_g0014	WRKY_transcription_factor
Bpe_Chr1:30308833-30310589:1108_1710	Bpev01_c0932_g0014	WRKY_transcription_factor
Bpe_Chr1:30308833-30310589:1109_1711	Bpev01_c0932_g0014	WRKY_transcription_factor
Bpe_Chr1:30308833-30310589:1111_1712	Bpev01_c0932_g0014	WRKY_transcription_factor
Bpe_Chr1:30308833-30310589:1112_1713	Bpev01_c0932_g0014	WRKY_transcription_factor
Bpe_Chr1:30308833-30310589:1113_1714	Bpev01_c0932_g0014	WRKY_transcription_factor
Bpe_Chr1:30308833-30310589:1117_1715	Bpev01_c0932_g0014	WRKY_transcription_factor
Bpe_Chr1:30308833-30310589:1118_1716	Bpev01_c0932_g0014	WRKY_transcription_factor
Bpe_Chr1:30308833-30310589:1122_1717	Bpev01_c0932_g0014	WRKY_transcription_factor
Bpe_Chr1:30308833-30310589:1123_1718	Bpev01_c0932_g0014	WRKY_transcription_factor
Bpe_Chr1:30308833-30310589:1126_1719	Bpev01_c0932_g0014	WRKY_transcription_factor
Bpe_Chr1:30308833-30310589:1128_1720	Bpev01_c0932_g0014	WRKY_transcription_factor
Bpe_Chr1:30308833-30310589:1129_1721	Bpev01_c0932_g0014	WRKY_transcription_factor
Bpe_Chr1:30308833-30310589:1135_1722	Bpev01_c0932_g0014	WRKY_transcription_factor
Bpe_Chr1:30308833-30310589:1138_1723	Bpev01_c0932_g0014	WRKY_transcription_factor
Bpe_Chr1:30308833-30310589:1140_1724	Bpev01_c0932_g0014	WRKY_transcription_factor
Bpe_Chr1:30308833-30310589:1141_1725	Bpev01_c0932_g0014	WRKY_transcription_factor
Bpe_Chr1:30308833-30310589:1144_1726	Bpev01_c0932_g0014	WRKY_transcription_factor
Bpe_Chr1:30308833-30310589:1150_1727	Bpev01_c0932_g0014	WRKY_transcription_factor
Bpe_Chr1:30308833-30310589:1154_1728	Bpev01_c0932_g0014	WRKY_transcription_factor
Bpe_Chr1:30308833-30310589:1155_1729	Bpev01_c0932_g0014	WRKY_transcription_factor
Bpe_Chr1:30308833-30310589:1155_1730	Bpev01_c0932_g0014	WRKY_transcription_factor
Bpe_Chr1:30308833-30310589:1156_1731	Bpev01_c0932_g0014	WRKY_transcription_factor
Bpe_Chr1:30308833-30310589:1160_1732	Bpev01_c0932_g0014	WRKY_transcription_factor
Bpe_Chr1:30308833-30310589:1161_1733	Bpev01_c0932_g0014	WRKY_transcription_factor
Bpe_Chr1:30308833-30310589:1167_1734	Bpev01_c0932_g0014	WRKY_transcription_factor
Bpe_Chr1:30308833-30310589:1168_1735	Bpev01_c0932_g0014	WRKY_transcription_factor
Bpe_Chr1:30308833-30310589:1169_1736	Bpev01_c0932_g0014	WRKY_transcription_factor
Bpe_Chr1:30308833-30310589:1170_1737	Bpev01_c0932_g0014	WRKY_transcription_factor
Bpe_Chr1:30308833-30310589:1172_1739	Bpev01_c0932_g0014	WRKY_transcription_factor
Bpe_Chr1:30308833-30310589:1173_1740	Bpev01_c0932_g0014	WRKY_transcription_factor
Bpe_Chr1:30308833-30310589:1174_1741	Bpev01_c0932_g0014	WRKY_transcription_factor
Bpe_Chr1:30308833-30310589:1175_1742	Bpev01_c0932_g0014	WRKY_transcription_factor
Bpe_Chr1:30308833-30310589:1179_1743	Bpev01_c0932_g0014	WRKY_transcription_factor
Bpe_Chr1:30308833-30310589:1187_1744	Bpev01_c0932_g0014	WRKY_transcription_factor
Bpe_Chr1:30308833-30310589:1190_1745	Bpev01_c0932_g0014	WRKY_transcription_factor
Bpe_Chr1:30308833-30310589:1192_1746	Bpev01_c0932_g0014	WRKY_transcription_factor
Bpe_Chr1:30308833-30310589:1199_1747	Bpev01_c0932_g0014	WRKY_transcription_factor
Bpe_Chr1:30308833-30310589:1202_1748	Bpev01_c0932_g0014	WRKY_transcription_factor
Bpe_Chr1:30308833-30310589:1204_1749	Bpev01_c0932_g0014	WRKY_transcription_factor
Bpe_Chr1:30308833-30310589:1208_1750	Bpev01_c0932_g0014	WRKY_transcription_factor
Bpe_Chr1:30308833-30310589:1211_1751	Bpev01_c0932_g0014	WRKY_transcription_factor
Bpe_Chr1:30308833-30310589:1213_1752	Bpev01_c0932_g0014	WRKY_transcription_factor
Bpe_Chr1:30308833-30310589:1217_1753	Bpev01_c0932_g0014	WRKY_transcription_factor
Bpe_Chr1:30308833-30310589:1219_1754	Bpev01_c0932_g0014	WRKY_transcription_factor
Bpe_Chr1:30308833-30310589:1220_1755	Bpev01_c0932_g0014	WRKY_transcription_factor
Bpe_Chr1:30308833-30310589:1225_1756	Bpev01_c0932_g0014	WRKY_transcription_factor
Bpe_Chr1:30308833-30310589:1226_1757	Bpev01_c0932_g0014	WRKY_transcription_factor
Bpe_Chr1:30308833-30310589:1234_1758	Bpev01_c0932_g0014	WRKY_transcription_factor
Bpe_Chr1:30308833-30310589:1238_1759	Bpev01_c0932_g0014	WRKY_transcription_factor
Bpe_Chr1:30308833-30310589:1240_1760	Bpev01_c0932_g0014	WRKY_transcription_factor
Bpe_Chr1:30308833-30310589:1241_1761	Bpev01_c0932_g0014	WRKY_transcription_factor
Bpe_Chr1:30308833-30310589:1246_1762	Bpev01_c0932_g0014	WRKY_transcription_factor
Bpe_Chr1:30308833-30310589:1249_1763	Bpev01_c0932_g0014	WRKY_transcription_factor
Bpe_Chr1:30308833-30310589:1250_1764	Bpev01_c0932_g0014	WRKY_transcription_factor
Bpe_Chr1:30308833-30310589:1252_1765	Bpev01_c0932_g0014	WRKY_transcription_factor
Bpe_Chr1:30308833-30310589:1261_1766	Bpev01_c0932_g0014	WRKY_transcription_factor
Bpe_Chr1:30308833-30310589:1267_1767	Bpev01_c0932_g0014	WRKY_transcription_factor
Bpe_Chr1:30308833-30310589:1279_1768	Bpev01_c0932_g0014	WRKY_transcription_factor
Bpe_Chr1:30308833-30310589:1287_1769	Bpev01_c0932_g0014	WRKY_transcription_factor
Bpe_Chr1:30308833-30310589:1288_1770	Bpev01_c0932_g0014	WRKY_transcription_factor
Bpe_Chr1:30308833-30310589:1291_1771	Bpev01_c0932_g0014	WRKY_transcription_factor
Bpe_Chr1:30308833-30310589:1294_1773	Bpev01_c0932_g0014	WRKY_transcription_factor
Bpe_Chr1:30308833-30310589:1300_1774	Bpev01_c0932_g0014	WRKY_transcription_factor
Bpe_Chr1:30639694-30651593:10456_1775	Bpev01_c2035_g0006	PHYTOCHROME_B
Bpe_Chr1:30639694-30651593:10480_1777	Bpev01_c2035_g0006	PHYTOCHROME_B
Bpe_Chr1:30639694-30651593:10498_1778	Bpev01_c2035_g0006	PHYTOCHROME_B
Bpe_Chr1:30639694-30651593:10510_1779	Bpev01_c2035_g0006	PHYTOCHROME_B
Bpe_Chr1:30639694-30651593:10518_1780	Bpev01_c2035_g0006	PHYTOCHROME_B
Bpe_Chr1:30639694-30651593:10527_1781	Bpev01_c2035_g0006	PHYTOCHROME_B
Bpe_Chr1:30639694-30651593:10528_1782	Bpev01_c2035_g0006	PHYTOCHROME_B
Bpe_Chr1:30639694-30651593:10543_1783	Bpev01_c2035_g0006	PHYTOCHROME_B
Bpe_Chr1:30639694-30651593:10558_1784	Bpev01_c2035_g0006	PHYTOCHROME_B
Bpe_Chr1:30639694-30651593:10567_1785	Bpev01_c2035_g0006	PHYTOCHROME_B
Bpe_Chr1:30639694-30651593:10570_1786	Bpev01_c2035_g0006	PHYTOCHROME_B
Bpe_Chr1:30639694-30651593:10571_1787	Bpev01_c2035_g0006	PHYTOCHROME_B
Bpe_Chr1:30639694-30651593:10575_1788	Bpev01_c2035_g0006	PHYTOCHROME_B
Bpe_Chr1:30639694-30651593:10576_1789	Bpev01_c2035_g0006	PHYTOCHROME_B
Bpe_Chr1:30639694-30651593:10577_1790	Bpev01_c2035_g0006	PHYTOCHROME_B
Bpe_Chr1:30639694-30651593:10579_1791	Bpev01_c2035_g0006	PHYTOCHROME_B
Bpe_Chr1:30639694-30651593:10587_1792	Bpev01_c2035_g0006	PHYTOCHROME_B
Bpe_Chr1:30639694-30651593:10593_1793	Bpev01_c2035_g0006	PHYTOCHROME_B
Bpe_Chr1:30639694-30651593:10594_1794	Bpev01_c2035_g0006	PHYTOCHROME_B
Bpe_Chr1:30639694-30651593:10597_1795	Bpev01_c2035_g0006	PHYTOCHROME_B
Bpe_Chr1:30639694-30651593:10601_1796	Bpev01_c2035_g0006	PHYTOCHROME_B
Bpe_Chr1:30639694-30651593:10621_1797	Bpev01_c2035_g0006	PHYTOCHROME_B
Bpe_Chr1:30639694-30651593:10626_1798	Bpev01_c2035_g0006	PHYTOCHROME_B
Bpe_Chr1:30639694-30651593:10627_1799	Bpev01_c2035_g0006	PHYTOCHROME_B
Bpe_Chr1:30639694-30651593:10628_1800	Bpev01_c2035_g0006	PHYTOCHROME_B
Bpe_Chr1:30639694-30651593:10639_1801	Bpev01_c2035_g0006	PHYTOCHROME_B
Bpe_Chr1:30639694-30651593:10645_1802	Bpev01_c2035_g0006	PHYTOCHROME_B
Bpe_Chr1:30639694-30651593:10666_1803	Bpev01_c2035_g0006	PHYTOCHROME_B
Bpe_Chr1:30639694-30651593:10678_1804	Bpev01_c2035_g0006	PHYTOCHROME_B
Bpe_Chr1:30639694-30651593:10684_1805	Bpev01_c2035_g0006	PHYTOCHROME_B
Bpe_Chr1:30639694-30651593:10687_1806	Bpev01_c2035_g0006	PHYTOCHROME_B
Bpe_Chr1:30688202-30693146:2605_1807	Bpev01_c2035_g0009	Dirigent_protein_11
Bpe_Chr1:30688202-30693146:2619_1808	Bpev01_c2035_g0009	Dirigent_protein_11
Bpe_Chr1:30688202-30693146:2620_1809	Bpev01_c2035_g0009	Dirigent_protein_11
Bpe_Chr1:30688202-30693146:2621_1810	Bpev01_c2035_g0009	Dirigent_protein_11
Bpe_Chr1:30688202-30693146:2622_1811	Bpev01_c2035_g0009	Dirigent_protein_11
Bpe_Chr1:30688202-30693146:2625_1812	Bpev01_c2035_g0009	Dirigent_protein_11
Bpe_Chr1:30688202-30693146:2629_1813	Bpev01_c2035_g0009	Dirigent_protein_11
Bpe_Chr1:30688202-30693146:2630_1814	Bpev01_c2035_g0009	Dirigent_protein_11
Bpe_Chr1:30688202-30693146:2633_1815	Bpev01_c2035_g0009	Dirigent_protein_11
Bpe_Chr1:30688202-30693146:2635_1816	Bpev01_c2035_g0009	Dirigent_protein_11
Bpe_Chr1:30688202-30693146:2637_1817	Bpev01_c2035_g0009	Dirigent_protein_11
Bpe_Chr1:30688202-30693146:2638_1818	Bpev01_c2035_g0009	Dirigent_protein_11
Bpe_Chr1:30688202-30693146:2640_1819	Bpev01_c2035_g0009	Dirigent_protein_11
Bpe_Chr1:30688202-30693146:2643_1820	Bpev01_c2035_g0009	Dirigent_protein_11
Bpe_Chr1:30688202-30693146:2644_1821	Bpev01_c2035_g0009	Dirigent_protein_11
Bpe_Chr1:30688202-30693146:2650_1822	Bpev01_c2035_g0009	Dirigent_protein_11
Bpe_Chr1:30688202-30693146:2653_1823	Bpev01_c2035_g0009	Dirigent_protein_11
Bpe_Chr1:30688202-30693146:2654_1824	Bpev01_c2035_g0009	Dirigent_protein_11
Bpe_Chr1:30688202-30693146:2655_1825	Bpev01_c2035_g0009	Dirigent_protein_11
Bpe_Chr1:30688202-30693146:2656_1826	Bpev01_c2035_g0009	Dirigent_protein_11
Bpe_Chr1:30688202-30693146:2657_1827	Bpev01_c2035_g0009	Dirigent_protein_11
Bpe_Chr1:30688202-30693146:2658_1828	Bpev01_c2035_g0009	Dirigent_protein_11
Bpe_Chr1:30688202-30693146:2661_1829	Bpev01_c2035_g0009	Dirigent_protein_11
Bpe_Chr1:30688202-30693146:2664_1830	Bpev01_c2035_g0009	Dirigent_protein_11
Bpe_Chr1:30688202-30693146:2665_1831	Bpev01_c2035_g0009	Dirigent_protein_11
Bpe_Chr1:30688202-30693146:2666_1832	Bpev01_c2035_g0009	Dirigent_protein_11
Bpe_Chr1:30688202-30693146:2667_1833	Bpev01_c2035_g0009	Dirigent_protein_11
Bpe_Chr1:30688202-30693146:2668_1834	Bpev01_c2035_g0009	Dirigent_protein_11
Bpe_Chr1:30688202-30693146:2676_1835	Bpev01_c2035_g0009	Dirigent_protein_11
Bpe_Chr1:30688202-30693146:2677_1836	Bpev01_c2035_g0009	Dirigent_protein_11
Bpe_Chr1:30688202-30693146:2678_1837	Bpev01_c2035_g0009	Dirigent_protein_11
Bpe_Chr1:30688202-30693146:2679_1838	Bpev01_c2035_g0009	Dirigent_protein_11
Bpe_Chr1:30688202-30693146:2680_1839	Bpev01_c2035_g0009	Dirigent_protein_11
Bpe_Chr1:30688202-30693146:2681_1840	Bpev01_c2035_g0009	Dirigent_protein_11
Bpe_Chr1:30688202-30693146:2683_1841	Bpev01_c2035_g0009	Dirigent_protein_11
Bpe_Chr1:30688202-30693146:2685_1842	Bpev01_c2035_g0009	Dirigent_protein_11
Bpe_Chr1:30688202-30693146:2686_1843	Bpev01_c2035_g0009	Dirigent_protein_11
Bpe_Chr1:30688202-30693146:2688_1844	Bpev01_c2035_g0009	Dirigent_protein_11
Bpe_Chr1:30688202-30693146:2689_1845	Bpev01_c2035_g0009	Dirigent_protein_11
Bpe_Chr1:30688202-30693146:2692_1847	Bpev01_c2035_g0009	Dirigent_protein_11
Bpe_Chr1:30688202-30693146:2693_1848	Bpev01_c2035_g0009	Dirigent_protein_11
Bpe_Chr1:30688202-30693146:2699_1849	Bpev01_c2035_g0009	Dirigent_protein_11
Bpe_Chr1:30688202-30693146:2700_1850	Bpev01_c2035_g0009	Dirigent_protein_11
Bpe_Chr1:30688202-30693146:2701_1851	Bpev01_c2035_g0009	Dirigent_protein_11
Bpe_Chr1:30688202-30693146:2702_1852	Bpev01_c2035_g0009	Dirigent_protein_11
Bpe_Chr1:30688202-30693146:2703_1853	Bpev01_c2035_g0009	Dirigent_protein_11
Bpe_Chr1:30688202-30693146:2704_1854	Bpev01_c2035_g0009	Dirigent_protein_11
Bpe_Chr1:30688202-30693146:2705_1855	Bpev01_c2035_g0009	Dirigent_protein_11
Bpe_Chr1:30688202-30693146:2706_1856	Bpev01_c2035_g0009	Dirigent_protein_11
Bpe_Chr1:30688202-30693146:2707_1857	Bpev01_c2035_g0009	Dirigent_protein_11
Bpe_Chr1:30688202-30693146:2708_1858	Bpev01_c2035_g0009	Dirigent_protein_11
Bpe_Chr1:30688202-30693146:2709_1859	Bpev01_c2035_g0009	Dirigent_protein_11
Bpe_Chr1:30688202-30693146:2710_1860	Bpev01_c2035_g0009	Dirigent_protein_11
Bpe_Chr1:30688202-30693146:2711_1861	Bpev01_c2035_g0009	Dirigent_protein_11
Bpe_Chr1:30688202-30693146:2712_1862	Bpev01_c2035_g0009	Dirigent_protein_11
Bpe_Chr1:30688202-30693146:2713_1863	Bpev01_c2035_g0009	Dirigent_protein_11
Bpe_Chr1:30688202-30693146:2715_1864	Bpev01_c2035_g0009	Dirigent_protein_11
Bpe_Chr1:30688202-30693146:2716_1865	Bpev01_c2035_g0009	Dirigent_protein_11
Bpe_Chr1:30688202-30693146:2717_1866	Bpev01_c2035_g0009	Dirigent_protein_11
Bpe_Chr1:30688202-30693146:2718_1867	Bpev01_c2035_g0009	Dirigent_protein_11
Bpe_Chr1:30688202-30693146:2719_1868	Bpev01_c2035_g0009	Dirigent_protein_11
Bpe_Chr1:30688202-30693146:2721_1869	Bpev01_c2035_g0009	Dirigent_protein_11
Bpe_Chr1:30688202-30693146:2724_1870	Bpev01_c2035_g0009	Dirigent_protein_11
Bpe_Chr1:30688202-30693146:2729_1871	Bpev01_c2035_g0009	Dirigent_protein_11
Bpe_Chr1:30688202-30693146:2729_1872	Bpev01_c2035_g0009	Dirigent_protein_11
Bpe_Chr1:30688202-30693146:2730_1873	Bpev01_c2035_g0009	Dirigent_protein_11
Bpe_Chr1:30688202-30693146:2731_1874	Bpev01_c2035_g0009	Dirigent_protein_11
Bpe_Chr1:30688202-30693146:2734_1876	Bpev01_c2035_g0009	Dirigent_protein_11
Bpe_Chr1:30688202-30693146:2736_1877	Bpev01_c2035_g0009	Dirigent_protein_11
Bpe_Chr1:30688202-30693146:2738_1878	Bpev01_c2035_g0009	Dirigent_protein_11
Bpe_Chr1:30688202-30693146:2741_1879	Bpev01_c2035_g0009	Dirigent_protein_11
Bpe_Chr1:30688202-30693146:2742_1880	Bpev01_c2035_g0009	Dirigent_protein_11
Bpe_Chr1:30688202-30693146:2744_1881	Bpev01_c2035_g0009	Dirigent_protein_11
Bpe_Chr1:30688202-30693146:2745_1882	Bpev01_c2035_g0009	Dirigent_protein_11
Bpe_Chr1:30688202-30693146:2745_1883	Bpev01_c2035_g0009	Dirigent_protein_11
Bpe_Chr1:30688202-30693146:2746_1884	Bpev01_c2035_g0009	Dirigent_protein_11
Bpe_Chr1:30688202-30693146:2748_1885	Bpev01_c2035_g0009	Dirigent_protein_11
Bpe_Chr1:30688202-30693146:2751_1886	Bpev01_c2035_g0009	Dirigent_protein_11
Bpe_Chr1:30688202-30693146:2752_1887	Bpev01_c2035_g0009	Dirigent_protein_11
Bpe_Chr1:30688202-30693146:2754_1888	Bpev01_c2035_g0009	Dirigent_protein_11
Bpe_Chr1:30688202-30693146:2755_1889	Bpev01_c2035_g0009	Dirigent_protein_11
Bpe_Chr1:30688202-30693146:2756_1890	Bpev01_c2035_g0009	Dirigent_protein_11
Bpe_Chr1:30688202-30693146:2757_1891	Bpev01_c2035_g0009	Dirigent_protein_11
Bpe_Chr1:30688202-30693146:2758_1892	Bpev01_c2035_g0009	Dirigent_protein_11
Bpe_Chr1:30688202-30693146:2761_1893	Bpev01_c2035_g0009	Dirigent_protein_11
Bpe_Chr1:30688202-30693146:2763_1894	Bpev01_c2035_g0009	Dirigent_protein_11
Bpe_Chr1:30688202-30693146:2766_1895	Bpev01_c2035_g0009	Dirigent_protein_11
Bpe_Chr1:30688202-30693146:2770_1896	Bpev01_c2035_g0009	Dirigent_protein_11
Bpe_Chr1:30688202-30693146:2772_1897	Bpev01_c2035_g0009	Dirigent_protein_11
Bpe_Chr1:30688202-30693146:2774_1898	Bpev01_c2035_g0009	Dirigent_protein_11
Bpe_Chr1:30688202-30693146:2775_1899	Bpev01_c2035_g0009	Dirigent_protein_11
Bpe_Chr1:30688202-30693146:2781_1900	Bpev01_c2035_g0009	Dirigent_protein_11
Bpe_Chr1:30688202-30693146:2786_1902	Bpev01_c2035_g0009	Dirigent_protein_11
Bpe_Chr1:30688202-30693146:2787_1903	Bpev01_c2035_g0009	Dirigent_protein_11
Bpe_Chr1:30688202-30693146:2788_1904	Bpev01_c2035_g0009	Dirigent_protein_11
Bpe_Chr1:30688202-30693146:2789_1905	Bpev01_c2035_g0009	Dirigent_protein_11
Bpe_Chr1:30688202-30693146:2790_1906	Bpev01_c2035_g0009	Dirigent_protein_11
Bpe_Chr1:30688202-30693146:2791_1907	Bpev01_c2035_g0009	Dirigent_protein_11
Bpe_Chr1:30688202-30693146:2792_1908	Bpev01_c2035_g0009	Dirigent_protein_11
Bpe_Chr1:30688202-30693146:2798_1909	Bpev01_c2035_g0009	Dirigent_protein_11
Bpe_Chr1:30688202-30693146:2800_1910	Bpev01_c2035_g0009	Dirigent_protein_11
Bpe_Chr1:30688202-30693146:2802_1911	Bpev01_c2035_g0009	Dirigent_protein_11
Bpe_Chr1:30688202-30693146:2807_1912	Bpev01_c2035_g0009	Dirigent_protein_11
Bpe_Chr1:30688202-30693146:2811_1914	Bpev01_c2035_g0009	Dirigent_protein_11
Bpe_Chr1:30688202-30693146:2815_1915	Bpev01_c2035_g0009	Dirigent_protein_11
Bpe_Chr1:30688202-30693146:2818_1916	Bpev01_c2035_g0009	Dirigent_protein_11
Bpe_Chr1:30688202-30693146:2820_1917	Bpev01_c2035_g0009	Dirigent_protein_11
Bpe_Chr1:30688202-30693146:2824_1918	Bpev01_c2035_g0009	Dirigent_protein_11
Bpe_Chr1:30688202-30693146:2828_1919	Bpev01_c2035_g0009	Dirigent_protein_11
Bpe_Chr1:30688202-30693146:2829_1920	Bpev01_c2035_g0009	Dirigent_protein_11
Bpe_Chr1:30688202-30693146:2830_1921	Bpev01_c2035_g0009	Dirigent_protein_11
Bpe_Chr1:30688202-30693146:2832_1922	Bpev01_c2035_g0009	Dirigent_protein_11
Bpe_Chr1:30688202-30693146:2833_1923	Bpev01_c2035_g0009	Dirigent_protein_11
Bpe_Chr1:30688202-30693146:2835_1924	Bpev01_c2035_g0009	Dirigent_protein_11
Bpe_Chr1:30688202-30693146:2836_1925	Bpev01_c2035_g0009	Dirigent_protein_11
Bpe_Chr1:30688202-30693146:2837_1926	Bpev01_c2035_g0009	Dirigent_protein_11
Bpe_Chr1:30688202-30693146:2840_1927	Bpev01_c2035_g0009	Dirigent_protein_11
Bpe_Chr1:30688202-30693146:2843_1928	Bpev01_c2035_g0009	Dirigent_protein_11
Bpe_Chr1:30688202-30693146:2845_1929	Bpev01_c2035_g0009	Dirigent_protein_11
Bpe_Chr1:30688202-30693146:2848_1930	Bpev01_c2035_g0009	Dirigent_protein_11
Bpe_Chr1:30688202-30693146:2849_1931	Bpev01_c2035_g0009	Dirigent_protein_11
Bpe_Chr1:30688202-30693146:2850_1932	Bpev01_c2035_g0009	Dirigent_protein_11
Bpe_Chr1:30688202-30693146:2852_1933	Bpev01_c2035_g0009	Dirigent_protein_11
Bpe_Chr1:30688202-30693146:2854_1934	Bpev01_c2035_g0009	Dirigent_protein_11
Bpe_Chr1:30688202-30693146:2855_1935	Bpev01_c2035_g0009	Dirigent_protein_11
Bpe_Chr1:30688202-30693146:2864_1936	Bpev01_c2035_g0009	Dirigent_protein_11
Bpe_Chr1:30688202-30693146:2865_1937	Bpev01_c2035_g0009	Dirigent_protein_11
Bpe_Chr1:30688202-30693146:2866_1938	Bpev01_c2035_g0009	Dirigent_protein_11
Bpe_Chr1:30688202-30693146:2867_1939	Bpev01_c2035_g0009	Dirigent_protein_11
Bpe_Chr1:30688202-30693146:2868_1940	Bpev01_c2035_g0009	Dirigent_protein_11
Bpe_Chr1:30688202-30693146:2869_1941	Bpev01_c2035_g0009	Dirigent_protein_11
Bpe_Chr1:30688202-30693146:2870_1942	Bpev01_c2035_g0009	Dirigent_protein_11
Bpe_Chr1:30688202-30693146:2871_1943	Bpev01_c2035_g0009	Dirigent_protein_11
Bpe_Chr1:30688202-30693146:2872_1944	Bpev01_c2035_g0009	Dirigent_protein_11
Bpe_Chr1:30688202-30693146:2881_1945	Bpev01_c2035_g0009	Dirigent_protein_11
Bpe_Chr1:30688202-30693146:2885_1946	Bpev01_c2035_g0009	Dirigent_protein_11
Bpe_Chr1:30688202-30693146:2886_1947	Bpev01_c2035_g0009	Dirigent_protein_11
Bpe_Chr1:30688202-30693146:2887_1948	Bpev01_c2035_g0009	Dirigent_protein_11
Bpe_Chr1:30688202-30693146:2892_1950	Bpev01_c2035_g0009	Dirigent_protein_11
Bpe_Chr1:30688202-30693146:2894_1951	Bpev01_c2035_g0009	Dirigent_protein_11
Bpe_Chr1:31143446-31146411:1997_1953	Bpev01_c0978_g0005	pr-2d
Bpe_Chr1:31143446-31146411:2008_1954	Bpev01_c0978_g0005	pr-2d
Bpe_Chr1:31143446-31146411:2009_1955	Bpev01_c0978_g0005	pr-2d
Bpe_Chr1:31143446-31146411:2011_1956	Bpev01_c0978_g0005	pr-2d
Bpe_Chr1:31143446-31146411:2014_1957	Bpev01_c0978_g0005	pr-2d
Bpe_Chr1:31143446-31146411:2017_1958	Bpev01_c0978_g0005	pr-2d
Bpe_Chr1:31143446-31146411:2023_1959	Bpev01_c0978_g0005	pr-2d
Bpe_Chr1:31143446-31146411:2026_1960	Bpev01_c0978_g0005	pr-2d
Bpe_Chr1:31143446-31146411:2029_1961	Bpev01_c0978_g0005	pr-2d
Bpe_Chr1:31143446-31146411:2030_1962	Bpev01_c0978_g0005	pr-2d
Bpe_Chr1:31143446-31146411:2045_1963	Bpev01_c0978_g0005	pr-2d
Bpe_Chr1:31143446-31146411:2047_1964	Bpev01_c0978_g0005	pr-2d
Bpe_Chr1:31143446-31146411:2050_1965	Bpev01_c0978_g0005	pr-2d
Bpe_Chr1:31143446-31146411:2053_1966	Bpev01_c0978_g0005	pr-2d
Bpe_Chr1:31143446-31146411:2059_1967	Bpev01_c0978_g0005	pr-2d
Bpe_Chr1:31143446-31146411:2062_1968	Bpev01_c0978_g0005	pr-2d
Bpe_Chr1:31143446-31146411:2063_1969	Bpev01_c0978_g0005	pr-2d
Bpe_Chr1:31143446-31146411:2064_1970	Bpev01_c0978_g0005	pr-2d
Bpe_Chr1:31143446-31146411:2067_1971	Bpev01_c0978_g0005	pr-2d
Bpe_Chr1:31143446-31146411:2077_1972	Bpev01_c0978_g0005	pr-2d
Bpe_Chr1:31143446-31146411:2078_1973	Bpev01_c0978_g0005	pr-2d
Bpe_Chr1:31143446-31146411:2079_1974	Bpev01_c0978_g0005	pr-2d
Bpe_Chr1:31143446-31146411:2087_1975	Bpev01_c0978_g0005	pr-2d
Bpe_Chr1:31143446-31146411:2090_1976	Bpev01_c0978_g0005	pr-2d
Bpe_Chr1:31143446-31146411:2092_1977	Bpev01_c0978_g0005	pr-2d
Bpe_Chr1:31143446-31146411:2094_1978	Bpev01_c0978_g0005	pr-2d
Bpe_Chr1:31143446-31146411:2113_1979	Bpev01_c0978_g0005	pr-2d
Bpe_Chr1:31143446-31146411:2118_1980	Bpev01_c0978_g0005	pr-2d
Bpe_Chr1:31143446-31146411:2125_1981	Bpev01_c0978_g0005	pr-2d
Bpe_Chr1:31143446-31146411:2126_1982	Bpev01_c0978_g0005	pr-2d
Bpe_Chr1:31143446-31146411:2128_1983	Bpev01_c0978_g0005	pr-2d
Bpe_Chr1:31143446-31146411:2136_1985	Bpev01_c0978_g0005	pr-2d
Bpe_Chr1:31143446-31146411:2138_1986	Bpev01_c0978_g0005	pr-2d
Bpe_Chr1:31143446-31146411:2144_1987	Bpev01_c0978_g0005	pr-2d
Bpe_Chr1:31143446-31146411:2148_1988	Bpev01_c0978_g0005	pr-2d
Bpe_Chr1:31143446-31146411:2149_1989	Bpev01_c0978_g0005	pr-2d
Bpe_Chr1:31143446-31146411:2166_1990	Bpev01_c0978_g0005	pr-2d
Bpe_Chr1:31143446-31146411:2168_1991	Bpev01_c0978_g0005	pr-2d
Bpe_Chr1:31143446-31146411:2176_1992	Bpev01_c0978_g0005	pr-2d
Bpe_Chr1:31143446-31146411:2179_1993	Bpev01_c0978_g0005	pr-2d
Bpe_Chr1:31143446-31146411:2182_1994	Bpev01_c0978_g0005	pr-2d
Bpe_Chr1:31143446-31146411:2191_1996	Bpev01_c0978_g0005	pr-2d
Bpe_Chr1:31143446-31146411:2197_1997	Bpev01_c0978_g0005	pr-2d
Bpe_Chr1:31143446-31146411:2198_1998	Bpev01_c0978_g0005	pr-2d
Bpe_Chr1:31143446-31146411:2202_2000	Bpev01_c0978_g0005	pr-2d
Bpe_Chr1:31143446-31146411:2210_2001	Bpev01_c0978_g0005	pr-2d
Bpe_Chr1:31143446-31146411:2215_2002	Bpev01_c0978_g0005	pr-2d
Bpe_Chr1:31143446-31146411:2219_2003	Bpev01_c0978_g0005	pr-2d
Bpe_Chr1:31143446-31146411:2237_2004	Bpev01_c0978_g0005	pr-2d
Bpe_Chr1:31143446-31146411:2239_2005	Bpev01_c0978_g0005	pr-2d
Bpe_Chr1:31920219-31923402:2144_2006	Bpev01_c1260_g0005	translocon_at_the_outer_envelope_membrane_of_chloroplasts_159
Bpe_Chr1:31920219-31923402:2147_2007	Bpev01_c1260_g0005	translocon_at_the_outer_envelope_membrane_of_chloroplasts_159
Bpe_Chr1:31920219-31923402:2150_2008	Bpev01_c1260_g0005	translocon_at_the_outer_envelope_membrane_of_chloroplasts_159
Bpe_Chr1:31920219-31923402:2154_2009	Bpev01_c1260_g0005	translocon_at_the_outer_envelope_membrane_of_chloroplasts_159
Bpe_Chr1:31920219-31923402:2164_2010	Bpev01_c1260_g0005	translocon_at_the_outer_envelope_membrane_of_chloroplasts_159
Bpe_Chr1:31920219-31923402:2168_2011	Bpev01_c1260_g0005	translocon_at_the_outer_envelope_membrane_of_chloroplasts_159
Bpe_Chr1:31920219-31923402:2178_2012	Bpev01_c1260_g0005	translocon_at_the_outer_envelope_membrane_of_chloroplasts_159
Bpe_Chr1:31920219-31923402:2182_2013	Bpev01_c1260_g0005	translocon_at_the_outer_envelope_membrane_of_chloroplasts_159
Bpe_Chr1:31920219-31923402:2189_2015	Bpev01_c1260_g0005	translocon_at_the_outer_envelope_membrane_of_chloroplasts_159
Bpe_Chr1:31920219-31923402:2195_2016	Bpev01_c1260_g0005	translocon_at_the_outer_envelope_membrane_of_chloroplasts_159
Bpe_Chr1:31920219-31923402:2197_2017	Bpev01_c1260_g0005	translocon_at_the_outer_envelope_membrane_of_chloroplasts_159
Bpe_Chr1:31920219-31923402:2204_2018	Bpev01_c1260_g0005	translocon_at_the_outer_envelope_membrane_of_chloroplasts_159
Bpe_Chr1:31920219-31923402:2206_2019	Bpev01_c1260_g0005	translocon_at_the_outer_envelope_membrane_of_chloroplasts_159
Bpe_Chr1:31920219-31923402:2209_2020	Bpev01_c1260_g0005	translocon_at_the_outer_envelope_membrane_of_chloroplasts_159
Bpe_Chr1:31920219-31923402:2211_2021	Bpev01_c1260_g0005	translocon_at_the_outer_envelope_membrane_of_chloroplasts_159
Bpe_Chr1:31920219-31923402:2218_2022	Bpev01_c1260_g0005	translocon_at_the_outer_envelope_membrane_of_chloroplasts_159
Bpe_Chr1:31920219-31923402:2219_2023	Bpev01_c1260_g0005	translocon_at_the_outer_envelope_membrane_of_chloroplasts_159
Bpe_Chr1:31920219-31923402:2235_2024	Bpev01_c1260_g0005	translocon_at_the_outer_envelope_membrane_of_chloroplasts_159
Bpe_Chr1:31920219-31923402:2242_2026	Bpev01_c1260_g0005	translocon_at_the_outer_envelope_membrane_of_chloroplasts_159
Bpe_Chr1:31920219-31923402:2248_2027	Bpev01_c1260_g0005	translocon_at_the_outer_envelope_membrane_of_chloroplasts_159
Bpe_Chr1:31920219-31923402:2249_2028	Bpev01_c1260_g0005	translocon_at_the_outer_envelope_membrane_of_chloroplasts_159
Bpe_Chr1:31920219-31923402:2252_2030	Bpev01_c1260_g0005	translocon_at_the_outer_envelope_membrane_of_chloroplasts_159
Bpe_Chr1:31920219-31923402:2254_2031	Bpev01_c1260_g0005	translocon_at_the_outer_envelope_membrane_of_chloroplasts_159
Bpe_Chr1:31920219-31923402:2263_2033	Bpev01_c1260_g0005	translocon_at_the_outer_envelope_membrane_of_chloroplasts_159
Bpe_Chr1:31920219-31923402:2264_2034	Bpev01_c1260_g0005	translocon_at_the_outer_envelope_membrane_of_chloroplasts_159
Bpe_Chr1:31920219-31923402:2272_2035	Bpev01_c1260_g0005	translocon_at_the_outer_envelope_membrane_of_chloroplasts_159
Bpe_Chr1:31920219-31923402:2274_2036	Bpev01_c1260_g0005	translocon_at_the_outer_envelope_membrane_of_chloroplasts_159
Bpe_Chr1:31920219-31923402:2275_2037	Bpev01_c1260_g0005	translocon_at_the_outer_envelope_membrane_of_chloroplasts_159
Bpe_Chr1:31920219-31923402:2279_2038	Bpev01_c1260_g0005	translocon_at_the_outer_envelope_membrane_of_chloroplasts_159
Bpe_Chr1:31920219-31923402:2280_2039	Bpev01_c1260_g0005	translocon_at_the_outer_envelope_membrane_of_chloroplasts_159
Bpe_Chr1:31920219-31923402:2282_2040	Bpev01_c1260_g0005	translocon_at_the_outer_envelope_membrane_of_chloroplasts_159
Bpe_Chr1:31920219-31923402:2284_2041	Bpev01_c1260_g0005	translocon_at_the_outer_envelope_membrane_of_chloroplasts_159
Bpe_Chr1:31920219-31923402:2285_2042	Bpev01_c1260_g0005	translocon_at_the_outer_envelope_membrane_of_chloroplasts_159
Bpe_Chr1:31920219-31923402:2286_2043	Bpev01_c1260_g0005	translocon_at_the_outer_envelope_membrane_of_chloroplasts_159
Bpe_Chr1:31920219-31923402:2288_2044	Bpev01_c1260_g0005	translocon_at_the_outer_envelope_membrane_of_chloroplasts_159
Bpe_Chr1:31920219-31923402:2290_2045	Bpev01_c1260_g0005	translocon_at_the_outer_envelope_membrane_of_chloroplasts_159
Bpe_Chr1:31920219-31923402:2293_2046	Bpev01_c1260_g0005	translocon_at_the_outer_envelope_membrane_of_chloroplasts_159
Bpe_Chr1:31920219-31923402:2297_2047	Bpev01_c1260_g0005	translocon_at_the_outer_envelope_membrane_of_chloroplasts_159
Bpe_Chr1:31920219-31923402:2305_2048	Bpev01_c1260_g0005	translocon_at_the_outer_envelope_membrane_of_chloroplasts_159
Bpe_Chr1:31920219-31923402:2306_2049	Bpev01_c1260_g0005	translocon_at_the_outer_envelope_membrane_of_chloroplasts_159
Bpe_Chr1:31920219-31923402:2310_2050	Bpev01_c1260_g0005	translocon_at_the_outer_envelope_membrane_of_chloroplasts_159
Bpe_Chr1:31920219-31923402:2318_2051	Bpev01_c1260_g0005	translocon_at_the_outer_envelope_membrane_of_chloroplasts_159
Bpe_Chr1:31920219-31923402:2322_2052	Bpev01_c1260_g0005	translocon_at_the_outer_envelope_membrane_of_chloroplasts_159
Bpe_Chr1:31920219-31923402:2325_2053	Bpev01_c1260_g0005	translocon_at_the_outer_envelope_membrane_of_chloroplasts_159
Bpe_Chr1:31920219-31923402:2335_2054	Bpev01_c1260_g0005	translocon_at_the_outer_envelope_membrane_of_chloroplasts_159
Bpe_Chr1:31920219-31923402:2341_2055	Bpev01_c1260_g0005	translocon_at_the_outer_envelope_membrane_of_chloroplasts_159
Bpe_Chr1:31920219-31923402:2350_2056	Bpev01_c1260_g0005	translocon_at_the_outer_envelope_membrane_of_chloroplasts_159
Bpe_Chr1:31920219-31923402:2353_2057	Bpev01_c1260_g0005	translocon_at_the_outer_envelope_membrane_of_chloroplasts_159
Bpe_Chr1:31920219-31923402:2354_2058	Bpev01_c1260_g0005	translocon_at_the_outer_envelope_membrane_of_chloroplasts_159
Bpe_Chr1:31920219-31923402:2364_2061	Bpev01_c1260_g0005	translocon_at_the_outer_envelope_membrane_of_chloroplasts_159
Bpe_Chr1:31920219-31923402:2368_2062	Bpev01_c1260_g0005	translocon_at_the_outer_envelope_membrane_of_chloroplasts_159
Bpe_Chr1:31920219-31923402:2371_2063	Bpev01_c1260_g0005	translocon_at_the_outer_envelope_membrane_of_chloroplasts_159
Bpe_Chr1:31920219-31923402:2374_2064	Bpev01_c1260_g0005	translocon_at_the_outer_envelope_membrane_of_chloroplasts_159
Bpe_Chr1:31920219-31923402:2377_2065	Bpev01_c1260_g0005	translocon_at_the_outer_envelope_membrane_of_chloroplasts_159
Bpe_Chr1:31920219-31923402:2381_2066	Bpev01_c1260_g0005	translocon_at_the_outer_envelope_membrane_of_chloroplasts_159
Bpe_Chr1:31920219-31923402:2385_2067	Bpev01_c1260_g0005	translocon_at_the_outer_envelope_membrane_of_chloroplasts_159
Bpe_Chr1:31920219-31923402:2391_2068	Bpev01_c1260_g0005	translocon_at_the_outer_envelope_membrane_of_chloroplasts_159
Bpe_Chr1:31920219-31923402:2392_2069	Bpev01_c1260_g0005	translocon_at_the_outer_envelope_membrane_of_chloroplasts_159
Bpe_Chr1:31920219-31923402:2402_2071	Bpev01_c1260_g0005	translocon_at_the_outer_envelope_membrane_of_chloroplasts_159
Bpe_Chr1:32341986-32346479:839_2072	Bpev01_c1101_g0008	Dynein_light_chain_1_cytoplasmic
Bpe_Chr1:32341986-32346479:844_2073	Bpev01_c1101_g0008	Dynein_light_chain_1_cytoplasmic
Bpe_Chr1:32341986-32346479:877_2074	Bpev01_c1101_g0008	Dynein_light_chain_1_cytoplasmic
Bpe_Chr1:32341986-32346479:878_2075	Bpev01_c1101_g0008	Dynein_light_chain_1_cytoplasmic
Bpe_Chr1:32341986-32346479:880_2076	Bpev01_c1101_g0008	Dynein_light_chain_1_cytoplasmic
Bpe_Chr1:32341986-32346479:881_2077	Bpev01_c1101_g0008	Dynein_light_chain_1_cytoplasmic
Bpe_Chr1:32341986-32346479:893_2078	Bpev01_c1101_g0008	Dynein_light_chain_1_cytoplasmic
Bpe_Chr1:32341986-32346479:923_2079	Bpev01_c1101_g0008	Dynein_light_chain_1_cytoplasmic
Bpe_Chr1:32341986-32346479:929_2080	Bpev01_c1101_g0008	Dynein_light_chain_1_cytoplasmic
Bpe_Chr1:32341986-32346479:933_2081	Bpev01_c1101_g0008	Dynein_light_chain_1_cytoplasmic
Bpe_Chr1:32341986-32346479:934_2082	Bpev01_c1101_g0008	Dynein_light_chain_1_cytoplasmic
Bpe_Chr1:32341986-32346479:938_2083	Bpev01_c1101_g0008	Dynein_light_chain_1_cytoplasmic
Bpe_Chr1:32341986-32346479:946_2084	Bpev01_c1101_g0008	Dynein_light_chain_1_cytoplasmic
Bpe_Chr1:32341986-32346479:947_2085	Bpev01_c1101_g0008	Dynein_light_chain_1_cytoplasmic
Bpe_Chr1:32341986-32346479:952_2086	Bpev01_c1101_g0008	Dynein_light_chain_1_cytoplasmic
Bpe_Chr1:32341986-32346479:953_2087	Bpev01_c1101_g0008	Dynein_light_chain_1_cytoplasmic
Bpe_Chr1:32341986-32346479:963_2088	Bpev01_c1101_g0008	Dynein_light_chain_1_cytoplasmic
Bpe_Chr1:32341986-32346479:964_2089	Bpev01_c1101_g0008	Dynein_light_chain_1_cytoplasmic
Bpe_Chr1:32341986-32346479:972_2090	Bpev01_c1101_g0008	Dynein_light_chain_1_cytoplasmic
Bpe_Chr1:32341986-32346479:976_2091	Bpev01_c1101_g0008	Dynein_light_chain_1_cytoplasmic
Bpe_Chr1:32341986-32346479:980_2092	Bpev01_c1101_g0008	Dynein_light_chain_1_cytoplasmic
Bpe_Chr1:32341986-32346479:982_2093	Bpev01_c1101_g0008	Dynein_light_chain_1_cytoplasmic
Bpe_Chr1:32341986-32346479:988_2094	Bpev01_c1101_g0008	Dynein_light_chain_1_cytoplasmic
Bpe_Chr1:32341986-32346479:992_2095	Bpev01_c1101_g0008	Dynein_light_chain_1_cytoplasmic
Bpe_Chr1:32341986-32346479:993_2096	Bpev01_c1101_g0008	Dynein_light_chain_1_cytoplasmic
Bpe_Chr1:32341986-32346479:994_2097	Bpev01_c1101_g0008	Dynein_light_chain_1_cytoplasmic
Bpe_Chr1:32341986-32346479:997_2098	Bpev01_c1101_g0008	Dynein_light_chain_1_cytoplasmic
Bpe_Chr1:32341986-32346479:1000_2099	Bpev01_c1101_g0008	Dynein_light_chain_1_cytoplasmic
Bpe_Chr1:32341986-32346479:1011_2100	Bpev01_c1101_g0008	Dynein_light_chain_1_cytoplasmic
[truncated: 22,945 more rows]
